# Supplementary material for: The USDA cucumber (Cucumis sativus L.) collection: genetic diversity, population structure, genome-wide association studies, and core collection development
Source: Hortic Res. 2018 Oct 1;5:64. doi: 10.1038/s41438-018-0080-8 (PMC6165849; doi:10.1038/s41438-018-0080-8)
Supplement: Supplementary file 3 — Supplementary Tables [file 41438_2018_80_MOESM3_ESM.xlsx]

## Sheet: Table S1
Supplementary Table 1. List of cucumber accessions sampled from the USDA NPGS
Plant ID	Accessions	Taxonomy	Country of origin	Group	No. GBS reads
Ames 20089	443	Cucumis sativus var. sativus	Egypt	Africa	663068
PI 183224	5	Cucumis sativus var. sativus	Egypt	Africa	720333
PI 183231		Cucumis sativus var. sativus	Egypt	Africa	3218979
PI 188749	Baladi	Cucumis sativus var. sativus	Egypt	Africa	1324038
PI 193496	8515	Cucumis sativus var. sativus	Ethiopia	Africa	2865304
PI 193497	Elsgruber Znainer	Cucumis sativus var. sativus	Ethiopia	Africa	2827420
PI 288237	Balady	Cucumis sativus var. sativus	Egypt	Africa	1388397
PI 296120		Cucumis sativus var. sativus	Egypt	Africa	561041
PI 296121		Cucumis sativus var. sativus	Egypt	Africa	847397
PI 319216	Balady	Cucumis sativus var. sativus	Egypt	Africa	1710729
PI 385967	Cool and Crisp	Cucumis sativus var. sativus	Kenya	Africa	621454
PI 482412	TGR 580	Cucumis sativus	Zimbabwe	Africa	430021
PI 482463	TGR 1542	Cucumis sativus var. sativus	Zimbabwe	Africa	960136
PI 482464	TGR 1785	Cucumis sativus var. sativus	Zimbabwe	Africa	595274
PI 500360	Chibimbi	Cucumis sativus	Zambia	Africa	744984
PI 500361	Inyangu	Cucumis sativus	Zambia	Africa	2648046
PI 500366	Chibimbi	Cucumis sativus var. sativus	Zambia	Africa	892718
PI 500370	ZM 2618	Cucumis sativus	Zambia	Africa	3672494
PI 525075	Concombre blanc	Cucumis sativus var. sativus	Mauritius	Africa	576326
PI 525150	8	Cucumis sativus var. sativus	Egypt	Africa	912190
PI 525151	23	Cucumis sativus var. sativus	Egypt	Africa	433795
PI 525152	30	Cucumis sativus var. sativus	Egypt	Africa	1553189
PI 525153	37	Cucumis sativus var. sativus	Egypt	Africa	824492
PI 525154	42	Cucumis sativus var. sativus	Egypt	Africa	1136141
PI 525155	55	Cucumis sativus var. sativus	Egypt	Africa	605276
PI 525156	66	Cucumis sativus var. sativus	Egypt	Africa	622116
PI 525157	86	Cucumis sativus var. sativus	Egypt	Africa	418002
PI 525158	119	Cucumis sativus var. sativus	Egypt	Africa	1137856
PI 525159	147	Cucumis sativus var. sativus	Egypt	Africa	675304
PI 525161	210	Cucumis sativus var. sativus	Egypt	Africa	1083493
PI 525162	323	Cucumis sativus var. sativus	Egypt	Africa	670840
PI 525163	364	Cucumis sativus var. sativus	Egypt	Africa	716460
PI 525165	393	Cucumis sativus var. sativus	Egypt	Africa	1379776
Ames 19038	Ames 19038	Cucumis sativus var. sativus	Kazakhstan	Central/West Asia	560700
Ames 19039	Ames 19039	Cucumis sativus var. sativus	Kazakhstan	Central/West Asia	573045
Ames 25699	S024	Cucumis sativus	Syria	Central/West Asia	625779
PI 135345	Badrang	Cucumis sativus var. sativus	Afghanistan	Central/West Asia	596683
PI 137835	Khir i sabz	Cucumis sativus var. sativus	Iran	Central/West Asia	595805
PI 137836	Khiyar i balang	Cucumis sativus var. sativus	Iran	Central/West Asia	2918089
PI 137839	Khiyar i sabz	Cucumis sativus var. sativus	Iran	Central/West Asia	544682
PI 137844	Khiyar	Cucumis sativus var. sativus	Iran	Central/West Asia	589713
PI 137845	Khiyar	Cucumis sativus var. sativus	Iran	Central/West Asia	563178
PI 137847	Khiyar	Cucumis sativus var. sativus	Iran	Central/West Asia	818647
PI 137848	Khiyar-i-balang	Cucumis sativus var. sativus	Iran	Central/West Asia	515086
PI 137851	5664	Cucumis sativus var. sativus	Iran	Central/West Asia	457528
PI 137853	Balang	Cucumis sativus var. sativus	Iran	Central/West Asia	576750
PI 137856	Khiyar i balang	Cucumis sativus var. sativus	Iran	Central/West Asia	498814
PI 137857	Khiyar i sabz	Cucumis sativus var. sativus	Iran	Central/West Asia	617689
PI 177363	9757	Cucumis sativus var. sativus	Syria	Central/West Asia	2974940
PI 177364	9884	Cucumis sativus var. sativus	Iraq	Central/West Asia	3984621
PI 181752	9748	Cucumis sativus var. sativus	Syria	Central/West Asia	3296656
PI 181753	9828	Cucumis sativus var. sativus	Syria	Central/West Asia	2913912
PI 181755	9946	Cucumis sativus var. sativus	Lebanon	Central/West Asia	2826787
PI 181756	9948	Cucumis sativus var. sativus	Lebanon	Central/West Asia	3706361
PI 181874	Aleppo 6	Cucumis sativus var. sativus	Syria	Central/West Asia	3407220
PI 181910	Hama 15	Cucumis sativus var. sativus	Syria	Central/West Asia	2936706
PI 181940	Homs 6	Cucumis sativus var. sativus	Syria	Central/West Asia	3281639
PI 181942	Homs 39	Cucumis sativus var. sativus	Syria	Central/West Asia	3431273
PI 202801		Cucumis sativus var. sativus	Syria	Central/West Asia	4319600
PI 207476	12646	Cucumis sativus var. sativus	Afghanistan	Central/West Asia	4309933
PI 211117	Beth Alpha	Cucumis sativus var. sativus	Israel	Central/West Asia	423424
PI 211589	12960	Cucumis sativus var. sativus	Afghanistan	Central/West Asia	661381
PI 211728	12775	Cucumis sativus var. sativus	Afghanistan	Central/West Asia	612238
PI 211943	26	Cucumis sativus var. sativus	Iran	Central/West Asia	3386066
PI 211962	45	Cucumis sativus var. sativus	Iran	Central/West Asia	711431
PI 211975	2	Cucumis sativus var. sativus	Iran	Central/West Asia	635710
PI 211977	Greencue Isfahan	Cucumis sativus var. sativus	Iran	Central/West Asia	3015458
PI 211978	5	Cucumis sativus var. sativus	Iran	Central/West Asia	517443
PI 211979	6	Cucumis sativus var. sativus	Iran	Central/West Asia	2898936
PI 211982	9	Cucumis sativus var. sativus	Iran	Central/West Asia	526639
PI 211983	10	Cucumis sativus var. sativus	Iran	Central/West Asia	980051
PI 211984	11	Cucumis sativus var. sativus	Iran	Central/West Asia	638608
PI 211985	12	Cucumis sativus var. sativus	Iran	Central/West Asia	576487
PI 212599	13112	Cucumis sativus var. sativus	Afghanistan	Central/West Asia	634382
PI 218036	X 40277	Cucumis sativus var. sativus	Iran	Central/West Asia	839368
PI 218199	Chebab	Cucumis sativus var. sativus	Lebanon	Central/West Asia	634471
PI 220169	Khiar	Cucumis sativus var. sativus	Afghanistan, Helmand	Central/West Asia	505617
PI 220171	Khiar	Cucumis sativus var. sativus	Afghanistan	Central/West Asia	618564
PI 220338	Khiar	Cucumis sativus var. sativus	Afghanistan	Central/West Asia	670189
PI 220789	Khiar	Cucumis sativus var. sativus	Afghanistan	Central/West Asia	777022
PI 220790	Khiar; Badrang	Cucumis sativus var. sativus	Afghanistan	Central/West Asia	2741620
PI 220791	Khiar; Badrang	Cucumis sativus var. sativus	Afghanistan	Central/West Asia	629581
PI 222099	Khiar; Badreng	Cucumis sativus var. sativus	Afghanistan	Central/West Asia	1473773
PI 222243	1423	Cucumis sativus var. sativus	Iran	Central/West Asia	1188857
PI 222244	1424	Cucumis sativus var. sativus	Iran	Central/West Asia	654820
PI 222720	Sabzeh Khiar	Cucumis sativus var. sativus	Iran	Central/West Asia	882163
PI 222782	Khiar	Cucumis sativus var. sativus	Iran	Central/West Asia	2117329
PI 222985	Khiar	Cucumis sativus var. sativus	Iran	Central/West Asia	672863
PI 222987	Khiar	Cucumis sativus var. sativus	Iran	Central/West Asia	1252960
PI 223437	Badreng; Khiar	Cucumis sativus var. sativus	Afghanistan	Central/West Asia	950265
PI 226461	14707	Cucumis sativus var. sativus	Iran	Central/West Asia	817810
PI 226509	Kheeyar Dulab	Cucumis sativus var. sativus	Iran	Central/West Asia	793360
PI 226510	Khiarcumber	Cucumis sativus var. sativus	Iran	Central/West Asia	849784
PI 227013	14566	Cucumis sativus var. sativus	Iran	Central/West Asia	1112678
PI 227235	Khiar	Cucumis sativus var. sativus	Iran	Central/West Asia	1422549
PI 227664	15062	Cucumis sativus var. sativus	Iran	Central/West Asia	745513
PI 228344	15382	Cucumis sativus var. sativus	Iran	Central/West Asia	451155
PI 229309	14805	Cucumis sativus var. sativus	Iran	Central/West Asia	1571672
PI 246930	Early Cucumber	Cucumis sativus var. sativus	Afghanistan	Central/West Asia	971477
PI 248778		Cucumis sativus var. sativus	Iran	Central/West Asia	889413
PI 249550	K809	Cucumis sativus var. sativus	Iran	Central/West Asia	1297541
PI 251028	K741	Cucumis sativus var. sativus	Afghanistan	Central/West Asia	1450175
PI 251519	Khiar	Cucumis sativus var. sativus	Iran	Central/West Asia	542248
PI 251520	Khiar	Cucumis sativus var. sativus	Iran	Central/West Asia	536446
PI 257494		Cucumis sativus var. sativus	Iran	Central/West Asia	822048
PI 263048	Margelansky (Margelanskii 88)	Cucumis sativus var. sativus	Uzbekistan	Central/West Asia	1463163
PI 292010	Beit Alpha	Cucumis sativus var. sativus	Israel	Central/West Asia	609998
PI 292011	Ben Shemen	Cucumis sativus var. sativus	Israel	Central/West Asia	1028420
PI 292012	Hermaphrodite Cucumber	Cucumis sativus var. sativus	Israel	Central/West Asia	664312
PI 293432		Cucumis sativus var. sativus	Lebanon	Central/West Asia	387877
PI 293923		Cucumis sativus var. sativus	Israel	Central/West Asia	583059
PI 296387		Cucumis sativus var. sativus	Iran	Central/West Asia	636348
PI 314425	Nejinske	Cucumis sativus var. sativus	Georgia	Central/West Asia	613771
PI 314426	Mukranke	Cucumis sativus var. sativus	Georgia	Central/West Asia	1137932
PI 344432	204	Cucumis sativus var. sativus	Iran	Central/West Asia	547644
PI 344433	214	Cucumis sativus var. sativus	Iran	Central/West Asia	3068423
PI 344434	217	Cucumis sativus var. sativus	Iran	Central/West Asia	820556
PI 344435	230	Cucumis sativus var. sativus	Iran	Central/West Asia	700377
PI 344438	241	Cucumis sativus var. sativus	Iran	Central/West Asia	522914
PI 344439	248	Cucumis sativus var. sativus	Iran	Central/West Asia	2530635
PI 344440	Tabriz	Cucumis sativus var. sativus	Iran	Central/West Asia	444363
PI 344441	Isfahan	Cucumis sativus var. sativus	Iran	Central/West Asia	932037
PI 344442	Shiraz	Cucumis sativus var. sativus	Iran	Central/West Asia	697048
PI 344443	Mashad	Cucumis sativus var. sativus	Iran	Central/West Asia	2714000
PI 344444	Mevlankveh	Cucumis sativus var. sativus	Iran	Central/West Asia	549273
PI 344445	Abad Golfaigar	Cucumis sativus var. sativus	Iran	Central/West Asia	622344
PI 355052	Beit Alpha	Cucumis sativus var. sativus	Israel	Central/West Asia	2264327
PI 355053	Beilankoh	Cucumis sativus var. sativus	Iran	Central/West Asia	3155559
PI 355055	Isfahan	Cucumis sativus var. sativus	Iran	Central/West Asia	2660918
PI 376063	Delilah	Cucumis sativus var. sativus	Israel	Central/West Asia	1589499
PI 376064	Sampson	Cucumis sativus var. sativus	Israel	Central/West Asia	465881
PI 390951	Caisci	Cucumis sativus var. sativus	Georgia	Central/West Asia	1526767
PI 390953	Kujliukskij	Cucumis sativus var. sativus	Uzbekistan	Central/West Asia	597964
PI 422218	WIS 248	Cucumis sativus var. sativus	Israel	Central/West Asia	790771
PI 502331	AR 236	Cucumis sativus var. sativus	Uzbekistan	Central/West Asia	445624
PI 532160	Ahsebe	Cucumis sativus var. sativus	Oman	Central/West Asia	528380
PI 532161	7212	Cucumis sativus var. sativus	Oman	Central/West Asia	841866
PI 532162	Ahsebe	Cucumis sativus var. sativus	Oman	Central/West Asia	659053
PI 534539	OA 5	Cucumis sativus var. sativus	Syria	Central/West Asia	467446
PI 534540	OA 10	Cucumis sativus var. sativus	Syria	Central/West Asia	546514
PI 534541	OA 14	Cucumis sativus var. sativus	Syria	Central/West Asia	840374
PI 534543	OA 292	Cucumis sativus var. sativus	Syria	Central/West Asia	445264
PI 534545	OA 336	Cucumis sativus var. sativus	Syria	Central/West Asia	778272
PI 540414	Margilansky 220	Cucumis sativus var. sativus	Uzbekistan	Central/West Asia	741804
PI 540415	Uzbekski 740	Cucumis sativus var. sativus	Uzbekistan	Central/West Asia	478949
PI 540416	Uzbek 740	Cucumis sativus var. sativus	Uzbekistan	Central/West Asia	569011
Ames 26916	V05A0007	Cucumis sativus	China	East Asia	561014
Ames 26917	V05A0013	Cucumis sativus	China	East Asia	548777
Ames 26918	V05A0021	Cucumis sativus	China	East Asia	624688
PI 103049	Kuai Huang Kua	Cucumis sativus var. sativus	China	East Asia	534446
PI 105340	Kuai Huang Kwa	Cucumis sativus var. sativus	China	East Asia	495269
PI 113334	344 [34]	Cucumis sativus var. sativus	China	East Asia	625005
PI 114339	Manchuko Wonder	Cucumis sativus var. sativus	Japan	East Asia	462236
PI 192940		Cucumis sativus var. sativus	China	East Asia	713981
PI 212233	Kurume Natuhusinari	Cucumis sativus var. sativus	Japan	East Asia	487811
PI 220860	Shogoin No. 1-48	Cucumis sativus var. sativus	Korea, South	East Asia	616163
PI 224668	Kaga Husinari	Cucumis sativus var. sativus	Korea, South	East Asia	966862
PI 227207	Suyo	Cucumis sativus var. sativus	Japan	East Asia	1324636
PI 227208	Yomaki-asahi Aonaga	Cucumis sativus var. sativus	Japan	East Asia	1804196
PI 227209	Sagami-hangiro (Sagami hanjiro)	Cucumis sativus var. sativus	Japan	East Asia	1541545
PI 257486	Yi sang	Cucumis sativus var. sativus	China	East Asia	711566
PI 257487	Water Cucumber	Cucumis sativus var. sativus	China	East Asia	430618
PI 263081	Bao dan khuan (Tcao-Bai-Huan-Gua)	Cucumis sativus var. sativus	China	East Asia	1588449
PI 263082	Da ba cha	Cucumis sativus var. sativus	China	East Asia	1733896
PI 263083	Bei chzhen' khuan' gua (Bei-chzhen-hzan-	Cucumis sativus var. sativus	China	East Asia	967362
PI 263084	Khei khan' gua (Hei-Han-Tui)	Cucumis sativus var. sativus	China	East Asia	1623642
PI 263085	Su an' tsy gua (Si-an-tcy-gua)	Cucumis sativus var. sativus	China	East Asia	1914973
PI 267197	Chinese Long or Mandarin cucumber	Cucumis sativus var. sativus	China	East Asia	779157
PI 267741	Nagaoka Longfellow	Cucumis sativus var. sativus	Japan	East Asia	547781
PI 267742	Hong Kong N.T.	Cucumis sativus var. sativus	Hong Kong	East Asia	605313
PI 267743	Chinese Cucumber	Cucumis sativus var. sativus	Hong Kong	East Asia	741941
PI 267935	Tsuda-Sanjaku	Cucumis sativus var. sativus	Japan	East Asia	677381
PI 279463	Chojitsu-ochiai, F1 Hybrid	Cucumis sativus var. sativus	Japan	East Asia	472851
PI 279464	Kaga Aonaga-fushinari	Cucumis sativus var. sativus	Japan	East Asia	433268
PI 279465	Natsu-fushnari	Cucumis sativus var. sativus	Japan	East Asia	560650
PI 279466	Ochiai-fushinari, Strain I	Cucumis sativus var. sativus	Japan	East Asia	423639
PI 279467	Ochiai-fushinari, Strain II	Cucumis sativus var. sativus	Japan	East Asia	506157
PI 279468	Ochiai-Fushinari, Improved Strain II	Cucumis sativus var. sativus	Japan	East Asia	543272
PI 279469	Sagami-hanjiro	Cucumis sativus var. sativus	Japan	East Asia	645116
PI 281448	9	Cucumis sativus var. sativus	Korea, South	East Asia	870583
PI 288238	Yomaki Plant II	Cucumis sativus var. sativus	Japan	East Asia	756580
PI 302443	Taipei No. 2 Hybrid	Cucumis sativus var. sativus	Taiwan	East Asia	560676
PI 304803	Selection from PI 212233	Cucumis sativus var. sativus	Japan	East Asia	1411452
PI 321006	Fengyuan Green Skin	Cucumis sativus var. sativus	Taiwan	East Asia	624667
PI 321007	Improved Green Skin	Cucumis sativus var. sativus	Taiwan	East Asia	937659
PI 321008	Nanchi Black Spine	Cucumis sativus var. sativus	Taiwan	East Asia	1181624
PI 321009	Nanchi White Spine	Cucumis sativus var. sativus	Taiwan	East Asia	882306
PI 321010	Nei Wu	Cucumis sativus var. sativus	Taiwan	East Asia	922413
PI 321011	Taichung Mou Gua	Cucumis sativus var. sativus	Taiwan	East Asia	1628216
PI 374694	Natuhusunari	Cucumis sativus var. sativus	Japan	East Asia	1130345
PI 378066	Yomaki	Cucumis sativus	Japan	East Asia	635860
PI 390238	Aodai	Cucumis sativus var. sativus	Japan	East Asia	629428
PI 390239	Ao Fushinari (A)	Cucumis sativus var. sativus	Japan	East Asia	801688
PI 390240	Ao Fushinari (B)	Cucumis sativus var. sativus	Japan	East Asia	799191
PI 390241	Aonaga Jihai	Cucumis sativus var. sativus	Japan	East Asia	877385
PI 390242	Daisen Kema	Cucumis sativus var. sativus	Japan	East Asia	1305374
PI 390243	Harigaya	Cucumis sativus var. sativus	Japan	East Asia	459831
PI 390244	Hyuga 2	Cucumis sativus var. sativus	Japan	East Asia	736690
PI 390245	Hyuga 2 Improved	Cucumis sativus var. sativus	Japan	East Asia	238908
PI 390246	Izumiharu (A)	Cucumis sativus var. sativus	Japan	East Asia	514490
PI 390247	Jin	Cucumis sativus var. sativus	Japan	East Asia	939159
PI 390248	Kaga Aonaga Fushinari	Cucumis sativus var. sativus	Japan	East Asia	455604
PI 390249	Kariha Fushinari	Cucumis sativus var. sativus	Japan	East Asia	1514565
PI 390250	Koshiro	Cucumis sativus var. sativus	Japan	East Asia	1357949
PI 390251	Kurume Ochiai 1	Cucumis sativus var. sativus	Japan	East Asia	2103677
PI 390252	Mitani	Cucumis sativus var. sativus	Japan	East Asia	840530
PI 390253	Mogami	Cucumis sativus var. sativus	Japan	East Asia	669796
PI 390255	Nisshi Aonaga Fushinari	Cucumis sativus var. sativus	Japan	East Asia	360680
PI 390256	Peking	Cucumis sativus var. sativus	Japan	East Asia	2044283
PI 390257	Risshu (B)	Cucumis sativus var. sativus	Japan	East Asia	680711
PI 390258	Sado Risshu	Cucumis sativus var. sativus	Japan	East Asia	316335
PI 390259	Sagami Hanjiro (A)	Cucumis sativus var. sativus	Japan	East Asia	836785
PI 390260	Saitama Ochiai 4	Cucumis sativus var. sativus	Japan	East Asia	1222584
PI 390261	Sakata	Cucumis sativus var. sativus	Japan	East Asia	565781
PI 390263	Shimoshirazu Jihai	Cucumis sativus var. sativus	Japan	East Asia	880326
PI 390264	Kairyo-Shindome	Cucumis sativus var. sativus	Japan	East Asia	1014503
PI 390265	Shogoin Aonaga Fushinari	Cucumis sativus var. sativus	Japan	East Asia	915726
PI 390266	Suyo (B)	Cucumis sativus var. sativus	Japan	East Asia	616791
PI 390267	Tokiwa (B)	Cucumis sativus var. sativus	Japan	East Asia	457945
PI 390268	Too Sanjaku	Cucumis sativus var. sativus	Japan	East Asia	647894
PI 390269	Yamato Sanjalu	Cucumis sativus var. sativus	Japan	East Asia	514208
PI 391568	Er-ch'ing	Cucumis sativus var. sativus	China	East Asia	1278018
PI 391569	Honan-t'zu-kua	Cucumis sativus var. sativus	China	East Asia	1135918
PI 391570	Ning-ch'ing	Cucumis sativus var. sativus	China	East Asia	1228831
PI 391571	Nanking tz'u huang-kua (Nanking thorny)	Cucumis sativus var. sativus	China	East Asia	441419
PI 391572	P'ing-li-huang-you-t'iao	Cucumis sativus var. sativus	China	East Asia	1107799
PI 391573	Tza-hsuan 1	Cucumis sativus var. sativus	China	East Asia	854178
PI 400270	Kyoto Three Feet	Cucumis sativus var. sativus	Japan	East Asia	694394
PI 418962	74-18	Cucumis sativus var. sativus	China	East Asia	555394
PI 418963	151	Cucumis sativus var. sativus	China	East Asia	388574
PI 418989	no name	Cucumis sativus var. sativus	China	East Asia	699978
PI 419009	Lin-yang (Bristle)	Cucumis sativus var. sativus	China	East Asia	1033213
PI 419010	Tai-shan #1 (F1)	Cucumis sativus var. sativus	China	East Asia	1005134
PI 419017		Cucumis sativus var. sativus	China	East Asia	717574
PI 419040	Hangchow Ching Pi	Cucumis sativus var. sativus	China	East Asia	994542
PI 419041	Honcho Tsinpi x Yangan	Cucumis sativus var. sativus	China	East Asia	1350234
PI 419077	Chang Ching (F1)	Cucumis sativus var. sativus	China	East Asia	592234
PI 419078	Ching Yian 1	Cucumis sativus var. sativus	China	East Asia	2082844
PI 419079	Si Hua Ching	Cucumis sativus var. sativus	China	East Asia	1573854
PI 419108	Peking Mi tzu, Chang tiao kua #11 (F1)	Cucumis sativus var. sativus	China	East Asia	1567190
PI 419135	Nanking Tsao (early)	Cucumis sativus var. sativus	China	East Asia	1878339
PI 419136	Nanking Tsi 7556 (spined)	Cucumis sativus var. sativus	China	East Asia	644634
PI 419182	Shanghai Cucumber	Cucumis sativus var. sativus	China	East Asia	344649
PI 419183	Yang Hsing	Cucumis sativus var. sativus	China	East Asia	540726
PI 427089	1	Cucumis sativus var. sativus	China	East Asia	671106
PI 427090		Cucumis sativus var. sativus	China	East Asia	773152
PI 430585	Chang tsing	Cucumis sativus var. sativus	China	East Asia	884871
PI 432848	450 F1	Cucumis sativus var. sativus	China	East Asia	567082
PI 432849	764 F1	Cucumis sativus var. sativus	China	East Asia	745039
PI 432850	896 F1	Cucumis sativus var. sativus	China	East Asia	613899
PI 432852	Tu pien chiao san chi	Cucumis sativus var. sativus	Japan	East Asia	780957
PI 432853	Si gun qing-2	Cucumis sativus var. sativus	China	East Asia	535598
PI 432854	201 F1	Cucumis sativus var. sativus	China	East Asia	635531
PI 432855	314 F1	Cucumis sativus var. sativus	China	East Asia	550511
PI 432856	156 F1	Cucumis sativus var. sativus	China	East Asia	576199
PI 432857	802 F1	Cucumis sativus var. sativus	China	East Asia	673971
PI 432858	759 F1	Cucumis sativus var. sativus	China	East Asia	741950
PI 432859	984 F1	Cucumis sativus var. sativus	China	East Asia	302643
PI 432860	311 F1	Cucumis sativus var. sativus	China	East Asia	727540
PI 432861	394 F1	Cucumis sativus var. sativus	China	East Asia	398017
PI 432862	Lin cheng shih yeh	Cucumis sativus var. sativus	China	East Asia	585305
PI 432863	Ta ho shan chih 262	Cucumis sativus var. sativus	Japan	East Asia	634950
PI 432864	I yu chieh cheng	Cucumis sativus var. sativus	Japan	East Asia	622419
PI 432865	Kuan chi chiao pai hasia chiu No. 1	Cucumis sativus var. sativus	Japan	East Asia	555538
PI 432866	Da bai	Cucumis sativus var. sativus	China	East Asia	682668
PI 432867	Sui qing	Cucumis sativus var. sativus	China	East Asia	741829
PI 432868	Quan qing	Cucumis sativus var. sativus	China	East Asia	468895
PI 432869	Shanghai	Cucumis sativus var. sativus	China	East Asia	743334
PI 432870	Ye er sau	Cucumis sativus var. sativus	China	East Asia	389877
PI 432871	Chang yer	Cucumis sativus var. sativus	China	East Asia	640572
PI 432872	Bright	Cucumis sativus var. sativus	China	East Asia	603482
PI 432873	San dong si gua 22	Cucumis sativus var. sativus	China	East Asia	786440
PI 432874	San dong si gua 52	Cucumis sativus var. sativus	China	East Asia	635397
PI 432875	San dong si gua 101	Cucumis sativus var. sativus	China	East Asia	466751
PI 432876	San dong si gua 12	Cucumis sativus var. sativus	China	East Asia	567884
PI 432877	San dong si gua 507	Cucumis sativus var. sativus	China	East Asia	536113
PI 432878	San dong si gua 127	Cucumis sativus var. sativus	China	East Asia	797444
PI 432879	San dong si gua 802	Cucumis sativus var. sativus	China	East Asia	845751
PI 432880	San dong si gua 5101	Cucumis sativus var. sativus	China	East Asia	651687
PI 432881	San dong si gua 103	Cucumis sativus var. sativus	China	East Asia	647326
PI 432882	San dong si gua	Cucumis sativus var. sativus	China	East Asia	544946
PI 432883	San dong si gua 129	Cucumis sativus var. sativus	China	East Asia	664867
PI 432884	San dong si gua 422	Cucumis sativus var. sativus	China	East Asia	844504
PI 432885	San dong si gua 1210	Cucumis sativus var. sativus	China	East Asia	651354
PI 432886	San dong si gua 7156	Cucumis sativus var. sativus	China	East Asia	575237
PI 432887	San dong si gua 4983	Cucumis sativus var. sativus	China	East Asia	561313
PI 432888	San dong si gua 27 F1	Cucumis sativus var. sativus	China	East Asia	588698
PI 432890	Si gua qing 5805	Cucumis sativus var. sativus	China	East Asia	882363
PI 432891	Si gua qing 5813	Cucumis sativus var. sativus	China	East Asia	654156
PI 432892	Si gua qing 5896	Cucumis sativus var. sativus	China	East Asia	614956
PI 432893	Si gua qing 8540	Cucumis sativus var. sativus	China	East Asia	512006
PI 432894	Si gua qing 1611	Cucumis sativus var. sativus	China	East Asia	786341
PI 432895	Si 3928	Cucumis sativus var. sativus	China	East Asia	613393
PI 432896	Si 4758	Cucumis sativus var. sativus	China	East Asia	702997
PI 432897	Si 9049	Cucumis sativus var. sativus	China	East Asia	747243
PI 436608	Tsin san x Yeh 124 F1	Cucumis sativus var. sativus	China	East Asia	373448
PI 436609	Tsin san x Yeh 159 F1	Cucumis sativus var. sativus	China	East Asia	836267
PI 436610	Za Zuan no. 1	Cucumis sativus var. sativus	China	East Asia	573352
PI 436648	Chang Chung	Cucumis sativus var. sativus	China	East Asia	767248
PI 436672	Autumn 1	Cucumis sativus var. sativus	China	East Asia	619405
PI 436673	Autumn 2	Cucumis sativus var. sativus	China	East Asia	567528
PI 451976	Yomaki	Cucumis sativus var. sativus	Japan	East Asia	921038
PI 464873		Cucumis sativus var. sativus	China	East Asia	697121
PI 478364	O 14	Cucumis sativus var. sativus	China	East Asia	667085
PI 478365	Tientsin #3	Cucumis sativus var. sativus	China	East Asia	993461
PI 478366	O 106a	Cucumis sativus var. sativus	China	East Asia	810062
PI 478367	O 52	Cucumis sativus var. sativus	China	East Asia	571343
PI 483339	Banbaeg Tadagi F1	Cucumis sativus var. sativus	Korea, South	East Asia	641126
PI 483340	H. N. Semiwhite F1	Cucumis sativus var. sativus	Korea, South	East Asia	703504
PI 483341	Jinju F1 (New Black Pearl)	Cucumis sativus var. sativus	Korea, South	East Asia	823262
PI 483342	Sayup	Cucumis sativus var. sativus	China	East Asia	981821
PI 483343	Seoul Madi	Cucumis sativus var. sativus	Korea, South	East Asia	840942
PI 483344	Sunghweon F1	Cucumis sativus var. sativus	Korea, South	East Asia	566473
PI 487424	Jing Xu 1 hao	Cucumis sativus var. sativus	China	East Asia	838629
PI 489752	Jin yan No. 2	Cucumis sativus var. sativus	China	East Asia	734966
PI 489753	Ning yang ci gua	Cucumis sativus var. sativus	China	East Asia	679730
PI 489754	Wen Shang	Cucumis sativus var. sativus	China	East Asia	593520
PI 504572	Din-Zo-Sn	Cucumis sativus var. sativus	China	East Asia	455802
PI 504813	Kariha	Cucumis sativus var. sativus	Japan	East Asia	544721
PI 504814	Pe-din-cy-gua	Cucumis sativus var. sativus	China	East Asia	695148
PI 504815	Jan-can-huan-gua	Cucumis sativus var. sativus	China	East Asia	767879
PI 504816	Sen-gua	Cucumis sativus var. sativus	China	East Asia	769611
PI 508453	Hungnong Semiwhite	Cucumis sativus var. sativus	Korea, South	East Asia	493943
PI 508454	New Black Pearl	Cucumis sativus var. sativus	Korea, South	East Asia	558588
PI 508455	Summer Fresh	Cucumis sativus var. sativus	Korea, South	East Asia	838240
PI 508456	Tender Green	Cucumis sativus var. sativus	Korea, South	East Asia	535593
PI 508457	Green Titan	Cucumis sativus var. sativus	Korea, South	East Asia	666193
PI 508458	New Horse Silver	Cucumis sativus var. sativus	Korea, South	East Asia	730835
PI 508459	Smart Green	Cucumis sativus var. sativus	Korea, South	East Asia	658983
PI 511817	Hei Pei Ta Kua	Cucumis sativus var. sativus	Taiwan	East Asia	672735
PI 511818	Woon Nong No. 5	Cucumis sativus var. sativus	Taiwan	East Asia	734406
PI 511819	205 Cucumber	Cucumis sativus var. sativus	Taiwan	East Asia	708447
PI 511821	Rney Ching	Cucumis sativus var. sativus	Taiwan	East Asia	1095902
PI 512336	DDW 382	Cucumis sativus var. sativus	Hong Kong	East Asia	625172
PI 518848	Changchun Mici	Cucumis sativus var. sativus	China	East Asia	868034
PI 518849	Changqing	Cucumis sativus var. sativus	China	East Asia	830324
PI 518850	Zhongsu 1	Cucumis sativus var. sativus	China	East Asia	968032
PI 518851	Zhongsu 2	Cucumis sativus var. sativus	China	East Asia	972860
PI 518852	Zhongsu 3	Cucumis sativus var. sativus	China	East Asia	726687
PI 518853	Zhongsu 4	Cucumis sativus var. sativus	China	East Asia	481966
PI 518854	Zhongsu 5	Cucumis sativus var. sativus	China	East Asia	469792
PI 532521	Sakata Kohai Fushinari	Cucumis sativus var. sativus	Japan	East Asia	1246873
PI 532522	Sakata Kurosango	Cucumis sativus var. sativus	Japan	East Asia	576754
PI 532524	Sakata Tokiwa Natsufuch	Cucumis sativus var. sativus	Japan	East Asia	854023
PI 618860	JI Cucumber 2	Cucumis sativus var. sativus	China	East Asia	362123
PI 618861	Ji Cai 3	Cucumis sativus var. sativus	China	East Asia	947610
PI 618862	Zhong Nong No. 3	Cucumis sativus var. sativus	China	East Asia	835822
PI 618863	Zhong Nong No. 4	Cucumis sativus var. sativus	China	East Asia	774491
PI 618864	Zhong Nong No. 5	Cucumis sativus var. sativus	China	East Asia	1333257
PI 618865	BAU No. 12 (F1)	Cucumis sativus var. sativus	China	East Asia	367432
PI 618866	Jinyan No. 4	Cucumis sativus var. sativus	China	East Asia	671048
PI 618867	Jinza No. 2	Cucumis sativus var. sativus	China	East Asia	1359741
PI 618868	Nong Chen No. 3	Cucumis sativus var. sativus	China	East Asia	639898
PI 618869	Nong Chen No. 4	Cucumis sativus var. sativus	China	East Asia	517046
PI 618870	Nong Chen No. 12	Cucumis sativus var. sativus	China	East Asia	404882
PI 618871	Hei you tiao	Cucumis sativus var. sativus	China	East Asia	565311
PI 618872	Ji cai 3 hao huang gua	Cucumis sativus var. sativus	China	East Asia	858567
PI 618873	Kai lu di huang gua	Cucumis sativus var. sativus	China	East Asia	382945
PI 618874	Lu chun 26	Cucumis sativus var. sativus	China	East Asia	921553
PI 618875	Lu chun 32	Cucumis sativus var. sativus	China	East Asia	988539
PI 618876	Lu huang gua 1 hao	Cucumis sativus var. sativus	China	East Asia	479496
PI 618877	Min zhu she huang gua (bai)	Cucumis sativus var. sativus	China	East Asia	684107
PI 618878	Xi an da ci huang gua	Cucumis sativus var. sativus	China	East Asia	1557487
PI 618879	Bian peng qing huang gua	Cucumis sativus var. sativus	China	East Asia	564155
PI 618880	Mu xu yuan huang gua	Cucumis sativus var. sativus	China	East Asia	492853
PI 618881	Gong zai tou huang gua	Cucumis sativus var. sativus	China	East Asia	612848
PI 618882	Zao shou xiao hei ci	Cucumis sativus var. sativus	China	East Asia	1355954
PI 618883	Fu jian huang gua	Cucumis sativus var. sativus	China	East Asia	1020684
PI 618884	Qing pi huang gua	Cucumis sativus var. sativus	China	East Asia	844064
PI 618885	Min zhu she huang gua (hei)	Cucumis sativus var. sativus	China	East Asia	1051687
PI 618886	Huang pi hei ci	Cucumis sativus var. sativus	China	East Asia	1587962
PI 618888	Yang Hang Huang Gua	Cucumis sativus var. sativus	China	East Asia	1158912
PI 618889	ZWRM-008	Cucumis sativus var. sativus	China	East Asia	623794
PI 618891	ZWRM-014	Cucumis sativus var. sativus	China	East Asia	1082685
PI 618892	Summer Producer	Cucumis sativus var. sativus	China	East Asia	585554
PI 618893	3511	Cucumis sativus var. sativus	China	East Asia	1930811
PI 618894	Jin Za No.2	Cucumis sativus var. sativus	China	East Asia	686923
PI 618895	Jin Yang No.4	Cucumis sativus var. sativus	China	East Asia	815747
PI 618896	Jin Chun No.4	Cucumis sativus var. sativus	China	East Asia	315376
PI 618897	Non Cheng F1	Cucumis sativus var. sativus	China	East Asia	677896
PI 618898	Xiao Ba Ca	Cucumis sativus var. sativus	China	East Asia	510178
PI 618899	ZWRM-037	Cucumis sativus var. sativus	China	East Asia	799382
PI 618900	Nong Chen No. 5	Cucumis sativus var. sativus	China	East Asia	518473
PI 618901	ZWRM-053	Cucumis sativus var. sativus	China	East Asia	228329
PI 618902	Jin Yang No. 4	Cucumis sativus var. sativus	China	East Asia	1355299
PI 618903	Nong Chen No. 5	Cucumis sativus var. sativus	China	East Asia	1133256
PI 618904	Heishui (Black Fruit cucumber)	Cucumis sativus var. sativus	China	East Asia	310812
PI 618905	Nong Chen No.1	Cucumis sativus var. sativus	China	East Asia	214594
PI 618906	Nong Chen No. 3	Cucumis sativus var. sativus	China	East Asia	773884
PI 618907	Jin Yang No. 2	Cucumis sativus var. sativus	China	East Asia	628373
PI 618908	Nong Chen No. 2	Cucumis sativus var. sativus	China	East Asia	853857
PI 618909	Nong Chen No. 4	Cucumis sativus var. sativus	China	East Asia	236720
PI 618910	Chang Chun Mi Ci	Cucumis sativus var. sativus	China	East Asia	453768
PI 618911	Hei Dan No. 1	Cucumis sativus var. sativus	China	East Asia	1097401
PI 618912	Jin Yang No. 1	Cucumis sativus var. sativus	China	East Asia	326489
PI 618913	Jin Chun No. 2	Cucumis sativus var. sativus	China	East Asia	988785
PI 618914	An Li Zao	Cucumis sativus var. sativus	China	East Asia	408996
PI 618915	Jin Za No. 2	Cucumis sativus var. sativus	China	East Asia	1281497
PI 618916	Chang Chun Mi Ci	Cucumis sativus var. sativus	China	East Asia	349603
PI 618918	ZWRM-118	Cucumis sativus var. sativus	China	East Asia	427824
PI 618919	Zhong Nong No. 3	Cucumis sativus var. sativus	China	East Asia	317574
PI 618920	Zhong Nong No. 4 F1	Cucumis sativus var. sativus	China	East Asia	343424
PI 618921	Zhong Nong No. 5 F1	Cucumis sativus var. sativus	China	East Asia	631355
PI 618922	Zhong Nong No. 1101 F1	Cucumis sativus var. sativus	China	East Asia	576471
PI 618923	Jin Chun No. 4	Cucumis sativus var. sativus	China	East Asia	483980
PI 618924	Er Qing	Cucumis sativus var. sativus	China	East Asia	908635
PI 618925	ZWRM-125	Cucumis sativus var. sativus	China	East Asia	542947
PI 618926	Cun Jin	Cucumis sativus var. sativus	China	East Asia	821017
PI 618927	Da Ba Cha	Cucumis sativus var. sativus	China	East Asia	681334
PI 618928	Jin Er	Cucumis sativus var. sativus	China	East Asia	635023
PI 618929	Bai Huang Gua	Cucumis sativus var. sativus	China	East Asia	779894
PI 618930	Yang Hang	Cucumis sativus var. sativus	China	East Asia	1063216
PI 618932	Apple cucumber	Cucumis sativus var. sativus	China	East Asia	559471
PI 618933	Guan Huan Gua	Cucumis sativus var. sativus	China	East Asia	669293
PI 618934	South Korean Cucumber	Cucumis sativus var. sativus	China	East Asia	1774220
PI 618936	Chi Xin Huan Gua	Cucumis sativus var. sativus	China	East Asia	416932
PI 618937	Jin Chun No. 4	Cucumis sativus var. sativus	China	East Asia	608511
PI 618938	Anyang Ci	Cucumis sativus	China	East Asia	682594
PI 618939	Qingpi Huanggua	Cucumis sativus	China	East Asia	517758
PI 618940	Daqing Huanggua	Cucumis sativus	China	East Asia	495452
PI 618941	Langli Zhao	Cucumis sativus	China	East Asia	455189
PI 618942	Sigua Qing	Cucumis sativus	China	East Asia	579738
PI 618944	Yangzhou Ruhuanggu	Cucumis sativus	China	East Asia	525918
PI 618945	Wenshang Cigua	Cucumis sativus	China	East Asia	533410
PI 618946	Linyang Daci	Cucumis sativus	China	East Asia	479951
PI 618948	Lingqing Huanggua	Cucumis sativus	China	East Asia	481071
PI 618949	Baipi Huanggua	Cucumis sativus	China	East Asia	594807
PI 618950	Nanging Chating	Cucumis sativus	China	East Asia	486554
PI 618951	Yiupi Huanggua	Cucumis sativus	China	East Asia	3787735
PI 618952	Baise Zhao	Cucumis sativus	China	East Asia	459148
PI 618953	Tanshan Qiugua	Cucumis sativus	China	East Asia	3610529
PI 618954	Hetao Dihuanggua	Cucumis sativus	China	East Asia	489569
PI 618955	Fuan Zhao	Cucumis sativus	China	East Asia	3236656
PI 618956	Er Zhaozi	Cucumis sativus	China	East Asia	426245
PI 618957	Chun Jinzi	Cucumis sativus	China	East Asia	500348
PI 618958	Baisi Tiao	Cucumis sativus	China	East Asia	461795
PI 618959	Jin Yan No. 7	Cucumis sativus	China	East Asia	406101
PI 618961	Xingtai Mici	Cucumis sativus	China	East Asia	524483
PI 92806	6814	Cucumis sativus var. sativus	China	East Asia	1116833
Ames 13247	AN-C-83	Cucumis sativus	Spain	Europe	671720
Ames 13257	AN-C-98	Cucumis sativus	Spain	Europe	3237018
Ames 13333	Pepino	Cucumis sativus var. sativus	Spain	Europe	772614
Ames 13334	Pepino	Cucumis sativus var. sativus	Spain	Europe	570342
Ames 13336	Pepino	Cucumis sativus var. sativus	Spain	Europe	2010580
Ames 13338	Pepino del terreno	Cucumis sativus var. sativus	Spain	Europe	442907
Ames 13339	Pepino castellano hinchabo	Cucumis sativus var. sativus	Spain	Europe	493131
Ames 13341	Pepino	Cucumis sativus var. sativus	Spain	Europe	512425
Ames 13342	Pepino del terreno	Cucumis sativus var. sativus	Spain	Europe	4086704
Ames 13345	Pepino	Cucumis sativus var. sativus	Spain	Europe	520686
Ames 13347	Pepinos	Cucumis sativus var. sativus	Spain	Europe	529177
Ames 13348	Pepino	Cucumis sativus var. sativus	Spain	Europe	702083
Ames 13349	Del Terreno	Cucumis sativus var. sativus	Spain	Europe	2722158
Ames 13351	Pequeno verde	Cucumis sativus var. sativus	Spain	Europe	834043
Ames 13352	Pepino largo verde	Cucumis sativus var. sativus	Spain	Europe	444751
Ames 13353	MU-C-53	Cucumis sativus var. sativus	Spain	Europe	540551
Ames 13354	Rugoso corto	Cucumis sativus var. sativus	Spain	Europe	3806926
Ames 13355	Medio largo (del pais)	Cucumis sativus var. sativus	Spain	Europe	656152
Ames 13356	Medio largo verde	Cucumis sativus var. sativus	Spain	Europe	855402
Ames 13358	Rugoso del pais	Cucumis sativus var. sativus	Spain	Europe	584064
Ames 19218	Nadeznyj	Cucumis sativus var. sativus	Russian Federation	Europe	648450
Ames 19220	Germafrodit 61-2	Cucumis sativus var. sativus	Soviet Union	Europe	580453
Ames 19221	Vitiaz	Cucumis sativus var. sativus	Ukraine	Europe	534977
Ames 19222	Konkurent 174	Cucumis sativus var. sativus	Soviet Union	Europe	550417
Ames 19223	Kaskad	Cucumis sativus var. sativus	Soviet Union	Europe	477066
Ames 19224	Mestnyi 467	Cucumis sativus var. sativus	Russian Federation	Europe	607777
Ames 19225	Determinantnaja 26-1/1982	Cucumis sativus var. sativus	Soviet Union	Europe	887926
Ames 19227	Linija GDP 14-3/1982	Cucumis sativus var. sativus	Soviet Union	Europe	498016
Ames 19228	Ikar F1	Cucumis sativus var. sativus	Moldova	Europe	580865
Ames 19229	Germafrodit 1-3/2	Cucumis sativus var. sativus	Soviet Union	Europe	590725
Ames 19230	Altaj	Cucumis sativus var. sativus	Soviet Union	Europe	613635
Ames 19231	Germafrodit 1-1	Cucumis sativus var. sativus	Soviet Union	Europe	503811
Ames 21761	Gergana	Cucumis sativus var. sativus	Bulgaria	Europe	559635
Ames 22250	L 84 G 100	Cucumis sativus var. sativus	Albania	Europe	474673
Ames 23007	Fenix	Cucumis sativus	Czech Republic	Europe	461178
Ames 23008	Palava	Cucumis sativus	Czech Republic	Europe	596466
Ames 23009	ZE CMV	Cucumis sativus	Czech Republic	Europe	558828
Ames 23612	Ames 23612	Cucumis sativus var. sikkimensis	France	Europe	741186
Ames 25154	Far Eastern	Cucumis sativus	Russian Federation	Europe	510848
Ames 25155	Snipe	Cucumis sativus	Russian Federation	Europe	691392
Ames 25156	TCXA-77	Cucumis sativus	Russian Federation	Europe	2319096
Ames 25929	P013	Cucumis sativus	Poland	Europe	2879492
Ames 25930	P016	Cucumis sativus	Poland	Europe	698784
Ames 25931	P025	Cucumis sativus	Poland	Europe	4569381
Ames 25932	P047	Cucumis sativus	Poland	Europe	570300
Ames 25933	P055	Cucumis sativus	Poland	Europe	1024195
Ames 25934	P065	Cucumis sativus	Poland	Europe	547291
Ames 25935	P091	Cucumis sativus	Poland	Europe	627995
Ames 25936	P104	Cucumis sativus	Poland	Europe	491929
Ames 25937	P107	Cucumis sativus	Poland	Europe	3351845
Ames 25938	P120	Cucumis sativus	Poland	Europe	1435620
PI 205995	Muromsche	Cucumis sativus var. sativus	Sweden	Europe	532511
PI 205996	Vasteras Druv OE/45	Cucumis sativus var. sativus	Sweden	Europe	791500
PI 255933	T2	Cucumis sativus var. sativus	Netherlands	Europe	543646
PI 255934	Esvier	Cucumis sativus var. sativus	Netherlands	Europe	538234
PI 255935	Amato	Cucumis sativus var. sativus	Netherlands	Europe	879904
PI 255937	Hybrid KC 291	Cucumis sativus var. sativus	Netherlands	Europe	1641549
PI 255938	Hybrid KD 574	Cucumis sativus var. sativus	Netherlands	Europe	740242
PI 257286	AM087	Cucumis sativus var. sativus	Spain	Europe	717859
PI 261609	Pepino	Cucumis sativus var. sativus	Spain	Europe	1561019
PI 262990	Guntruud	Cucumis sativus var. sativus	Netherlands	Europe	687712
PI 263046	Dalnevostochny 6 (Dalnevostochnyi 6)	Cucumis sativus var. sativus	Russian Federation	Europe	1814490
PI 263049	Virovsky	Cucumis sativus var. sativus	Russian Federation	Europe	2249381
PI 263078	Nezhinsky 12 (Nezhinskie 12)	Cucumis sativus var. sativus	Ukraine	Europe	764643
PI 263079	Nerosimy 40 (Nerosimye 40)	Cucumis sativus var. sativus	Russian Federation	Europe	509300
PI 263080	Tiraspol'sky 234 (Tiraspolski Rannii)	Cucumis sativus var. sativus	Moldova	Europe	509587
PI 264226	Vorgebirg	Cucumis sativus var. sativus	France	Europe	606580
PI 264227	Delicatess	Cucumis sativus var. sativus	France	Europe	773615
PI 264228	Vert Long de Chine	Cucumis sativus var. sativus	France	Europe	560445
PI 264229	Gloire de Paris	Cucumis sativus var. sativus	France	Europe	605963
PI 264230	Vert Long Allemand	Cucumis sativus var. sativus	France	Europe	578326
PI 264231	Spiers	Cucumis sativus var. sativus	France	Europe	619549
PI 264664	Landgurken Delikaress	Cucumis sativus var. sativus	Germany	Europe	1596547
PI 264665	Landgurken Delikaress	Cucumis sativus var. sativus	Germany	Europe	838190
PI 264666	Landgurken Delikaress	Cucumis sativus var. sativus	Germany	Europe	893791
PI 264667	Landgurken Vorgegirgstrauben	Cucumis sativus var. sativus	Germany	Europe	520149
PI 264668	Landgurken Vorgebirgstrauben	Cucumis sativus var. sativus	Germany	Europe	1245551
PI 265887	Improved Long Green	Cucumis sativus var. sativus	Netherlands	Europe	991252
PI 267086	Bershzovskii (Bersenevskie)	Cucumis sativus var. sativus	Soviet Union	Europe	550642
PI 267088	Nezheeskii 12 (Elita) (Nezhinskie 12)	Cucumis sativus var. sativus	Soviet Union	Europe	1489737
PI 271753	Baarlose Nietplekkers	Cucumis sativus var. sativus	Belgium	Europe	784290
PI 271754	Guntruud	Cucumis sativus var. sativus	Netherlands	Europe	577603
PI 274902	Everyday	Cucumis sativus var. sativus	United Kingdom	Europe	629236
PI 275410	Eminent Broei	Cucumis sativus var. sativus	Netherlands	Europe	597247
PI 275411	Lange Groene Broei	Cucumis sativus var. sativus	Netherlands	Europe	885166
PI 275412	Hollandse Lange Groene Vollegrond	Cucumis sativus var. sativus	Netherlands	Europe	685059
PI 277741	Green Spot Super	Cucumis sativus var. sativus	Netherlands	Europe	481938
PI 280096	Hybrid 18	Cucumis sativus var. sativus	Ukraine	Europe	537025
PI 283899	Bilske Nakladacky	Cucumis sativus var. sativus	Czech Republic	Europe	486886
PI 283900	Melnicke Nakladacky	Cucumis sativus var. sativus	Czech Republic	Europe	410245
PI 283901	Mladoboleslavske Salatnice	Cucumis sativus var. sativus	Czech Republic	Europe	913072
PI 283902	Znojemske Nakladacky	Cucumis sativus var. sativus	Czech Republic	Europe	610972
PI 284699	FAVOR II	Cucumis sativus var. sativus	Sweden	Europe	413392
PI 285603	Delikates, Spojnia	Cucumis sativus var. sativus	Poland	Europe	2950290
PI 285604	Delikates, Ulrich	Cucumis sativus var. sativus	Poland	Europe	805105
PI 285605	Monastyrski, Chodow	Cucumis sativus var. sativus	Poland	Europe	518022
PI 285606	Monastyrski, Freege	Cucumis sativus var. sativus	Poland	Europe	670058
PI 285607	Monastyrski, Ulrich	Cucumis sativus var. sativus	Poland	Europe	577054
PI 285608	Nochowski Szklarniowy	Cucumis sativus var. sativus	Poland	Europe	700583
PI 285609	Przybyszewski	Cucumis sativus var. sativus	Poland	Europe	928927
PI 285610	Warszawski Inspektowy	Cucumis sativus var. sativus	Poland	Europe	563495
PI 288990	Kecskemeti Hamvas	Cucumis sativus var. sativus	Hungary	Europe	789491
PI 288991	Parizsi Furtos	Cucumis sativus var. sativus	Hungary	Europe	643427
PI 288992	Muromi Furtos	Cucumis sativus var. sativus	Hungary	Europe	824712
PI 288993	Nemet Furtos	Cucumis sativus var. sativus	Hungary	Europe	834580
PI 288994	Francia Furtos	Cucumis sativus var. sativus	Hungary	Europe	865221
PI 288996	Kinai Kigyo	Cucumis sativus var. sativus	Hungary	Europe	519042
PI 306179	Avangard 121	Cucumis sativus var. sativus	Russian Federation	Europe	836455
PI 306180	VIR 60	Cucumis sativus var. sativus	Russian Federation	Europe	1727191
PI 308915	343	Cucumis sativus var. sativus	Russian Federation	Europe	796068
PI 308916	343	Cucumis sativus var. sativus	Russian Federation	Europe	845013
PI 324239	Favor II	Cucumis sativus var. sativus	Sweden	Europe	556586
PI 326595	Kecskemeti 3 (F1)	Cucumis sativus var. sativus	Hungary	Europe	834126
PI 326596	Kecskemeti 31 (F1)	Cucumis sativus var. sativus	Hungary	Europe	836715
PI 326597	Kecskemeti 32 (F1)	Cucumis sativus var. sativus	Hungary	Europe	588342
PI 326598	Kecskemeti 114 (F1)	Cucumis sativus var. sativus	Hungary	Europe	767859
PI 342950	Spanberg Pickling	Cucumis sativus var. sativus	Denmark	Europe	760560
PI 342951	Pickling F1 No. 40	Cucumis sativus var. sativus	Denmark	Europe	686272
PI 343451	Rzhavskii	Cucumis sativus var. sativus	Soviet Union	Europe	3320029
PI 343452	Vyaznikovskii 37	Cucumis sativus var. sativus	Soviet Union	Europe	3437689
PI 351139	Hermaphrodite 61	Cucumis sativus var. sativus	Soviet Union	Europe	2745456
PI 351140	Hermaphrodite 62	Cucumis sativus var. sativus	Soviet Union	Europe	420246
PI 354952	Rhinish Pickling 39/59 Hunderup S. 1964	Cucumis sativus var. sativus	Denmark	Europe	698615
PI 356809	HP 61	Cucumis sativus var. sativus	Soviet Union	Europe	937183
PI 356832	Spotresisting	Cucumis sativus var. sativus	Netherlands	Europe	681118
PI 357830	Dolga crna	Cucumis sativus var. sativus	Macedonia	Europe	614703
PI 357831	Crna dolga	Cucumis sativus var. sativus	Macedonia	Europe	3473694
PI 357832	Kusa	Cucumis sativus var. sativus	Macedonia	Europe	3203772
PI 357833	Negotinska langa	Cucumis sativus var. sativus	Macedonia	Europe	2613392
PI 357834	Zelena	Cucumis sativus var. sativus	Macedonia	Europe	932583
PI 357835	Stambolka	Cucumis sativus var. sativus	Macedonia	Europe	712810
PI 357836	Stara langa	Cucumis sativus var. sativus	Macedonia	Europe	2949245
PI 357837	Strumicka langa	Cucumis sativus var. sativus	Macedonia	Europe	594916
PI 357838	Radoviska langa	Cucumis sativus var. sativus	Macedonia	Europe	780588
PI 357839	Crna langa	Cucumis sativus var. sativus	Macedonia	Europe	491900
PI 357840	Krusevska	Cucumis sativus var. sativus	Macedonia	Europe	2608323
PI 357841	Crna kusa	Cucumis sativus var. sativus	Macedonia	Europe	627319
PI 357842	Sitna	Cucumis sativus var. sativus	Macedonia	Europe	2799432
PI 357843	Sredno dolga	Cucumis sativus var. sativus	Macedonia	Europe	703684
PI 357844	Crna	Cucumis sativus var. sativus	Macedonia	Europe	2632713
PI 357845	Vinicka	Cucumis sativus var. sativus	Macedonia	Europe	903586
PI 357846	Kocanska	Cucumis sativus var. sativus	Macedonia	Europe	2786024
PI 357847	Kumanovska	Cucumis sativus var. sativus	Macedonia	Europe	4401913
PI 357848	Vojnicka	Cucumis sativus var. sativus	Macedonia	Europe	640052
PI 357849	Opliska	Cucumis sativus var. sativus	Macedonia	Europe	485397
PI 357850	Ginovska	Cucumis sativus var. sativus	Macedonia	Europe	3261072
PI 357851	Prilepska	Cucumis sativus var. sativus	Macedonia	Europe	2531355
PI 357852	Srednoedra	Cucumis sativus var. sativus	Macedonia	Europe	680981
PI 357853	Dolga zelena	Cucumis sativus var. sativus	Macedonia	Europe	615641
PI 357854	Vodjanska	Cucumis sativus var. sativus	Bosnia and Herzegovina	Europe	645744
PI 357855	Kusa	Cucumis sativus var. sativus	Macedonia	Europe	2876137
PI 357856	Kratovska	Cucumis sativus var. sativus	Macedonia	Europe	3468342
PI 357857	Krupna	Cucumis sativus var. sativus	Macedonia	Europe	3287185
PI 357858	Dolga	Cucumis sativus var. sativus	Macedonia	Europe	2750562
PI 357859	Kumanovska	Cucumis sativus var. sativus	Macedonia	Europe	913326
PI 357860	Probistijska	Cucumis sativus var. sativus	Macedonia	Europe	3500275
PI 357861	Gostivarska	Cucumis sativus var. sativus	Macedonia	Europe	2801609
PI 357862	Dolga slatka	Cucumis sativus var. sativus	Macedonia	Europe	3260144
PI 357863	Zelenikovska	Cucumis sativus var. sativus	Macedonia	Europe	370595
PI 357864	Brzak	Cucumis sativus var. sativus	Macedonia	Europe	838732
PI 357865	Sisevska	Cucumis sativus var. sativus	Macedonia	Europe	475371
PI 357866	Dolga	Cucumis sativus var. sativus	Macedonia	Europe	2460884
PI 357867	Bitolska	Cucumis sativus var. sativus	Macedonia	Europe	418137
PI 357868	Stipska	Cucumis sativus var. sativus	Macedonia	Europe	2899236
PI 357869	Kukliska	Cucumis sativus var. sativus	Macedonia	Europe	2452784
PI 360939	Kora	Cucumis sativus var. sativus	Netherlands	Europe	438367
PI 368548	Kusa	Cucumis sativus var. sativus	Macedonia	Europe	2694585
PI 368549	Langi	Cucumis sativus var. sativus	Macedonia	Europe	2896845
PI 368550	Dolga Mazna	Cucumis sativus var. sativus	Macedonia	Europe	3604125
PI 368551	Langi	Cucumis sativus var. sativus	Macedonia	Europe	3176090
PI 368552	Sredno dolga	Cucumis sativus var. sativus	Macedonia	Europe	472810
PI 368553	Dolgi langi	Cucumis sativus var. sativus	Macedonia	Europe	421439
PI 368554	Dolgi tenki	Cucumis sativus var. sativus	Macedonia	Europe	2911562
PI 368555	Langi	Cucumis sativus var. sativus	Macedonia	Europe	2953518
PI 368556	Bela	Cucumis sativus var. sativus	Macedonia	Europe	915301
PI 368557	Stara	Cucumis sativus var. sativus	Macedonia	Europe	3744258
PI 368558	Kusa	Cucumis sativus var. sativus	Macedonia	Europe	176810
PI 368559	Dolga	Cucumis sativus var. sativus	Macedonia	Europe	3016825
PI 368560	Vratnicka	Cucumis sativus var. sativus	Macedonia	Europe	3092951
PI 369717		Cucumis sativus var. sativus	Poland	Europe	418249
PI 370447	Resenska	Cucumis sativus var. sativus	Macedonia	Europe	2889169
PI 370448	Golema	Cucumis sativus var. sativus	Macedonia	Europe	2697513
PI 370449	Dolga	Cucumis sativus var. sativus	Macedonia	Europe	2586809
PI 370450	Sitna	Cucumis sativus var. sativus	Macedonia	Europe	1011334
PI 370643	1031	Cucumis sativus var. sativus	Russian Federation	Europe	365844
PI 372893	Sporu S	Cucumis sativus var. sativus	Netherlands	Europe	1190151
PI 372898	Green Spot	Cucumis sativus var. sativus	Netherlands	Europe	3012356
PI 372900	Princess	Cucumis sativus var. sativus	Netherlands	Europe	3559493
PI 372905	Femland	Cucumis sativus var. sativus	Netherlands	Europe	561094
PI 373917	Concorde	Cucumis sativus var. sativus	United Kingdom	Europe	3175334
PI 373918	Navestock	Cucumis sativus var. sativus	United Kingdom	Europe	2738902
PI 379278	Lokalna	Cucumis sativus var. sativus	Macedonia	Europe	1548439
PI 379279	Sredno-dolga	Cucumis sativus var. sativus	Macedonia	Europe	582592
PI 379280	Bela	Cucumis sativus var. sativus	Serbia	Europe	1795566
PI 379281	Dolga	Cucumis sativus var. sativus	Serbia	Europe	485196
PI 379282	Dolga	Cucumis sativus var. sativus	Macedonia	Europe	650722
PI 379283	Krupna	Cucumis sativus var. sativus	Macedonia	Europe	1263221
PI 379284	So rebra	Cucumis sativus var. sativus	Macedonia	Europe	1243314
PI 379285	Kornisoni	Cucumis sativus var. sativus	Macedonia	Europe	469690
PI 379286	Vinicka	Cucumis sativus var. sativus	Macedonia	Europe	374182
PI 379287	Krupna	Cucumis sativus var. sativus	Macedonia	Europe	1197587
PI 385968	London Long Green	Cucumis sativus var. sativus	United Kingdom	Europe	778529
PI 390952	Din-zo-sn	Cucumis sativus var. sativus	Russian Federation	Europe	616565
PI 390954	Viaznikovskij 37	Cucumis sativus var. sativus	Russian Federation	Europe	1123979
PI 392292	Iziascnyj	Cucumis sativus var. sativus	Russian Federation	Europe	1204892
PI 406473	Niagara	Cucumis sativus var. sativus	Netherlands	Europe	391544
PI 422167	Burgostan Origineel	Cucumis sativus var. sativus	Netherlands	Europe	877061
PI 422168	Danoks	Cucumis sativus var. sativus	Czech Republic	Europe	974510
PI 422171	Epram	Cucumis sativus var. sativus	Netherlands	Europe	981190
PI 422172	Eprix	Cucumis sativus var. sativus	Netherlands	Europe	389356
PI 422173	Epros	Cucumis sativus var. sativus	Netherlands	Europe	744842
PI 422174	Fablo	Cucumis sativus var. sativus	Netherlands	Europe	601731
PI 422176	Fakor Mix	Cucumis sativus var. sativus	Netherlands	Europe	562897
PI 422177	Fenix	Cucumis sativus var. sativus	Netherlands	Europe	440648
PI 422179	Hokus	Cucumis sativus var. sativus	Netherlands	Europe	784774
PI 422180	Hyclos Mix	Cucumis sativus var. sativus	Netherlands	Europe	774067
PI 422181	Jedinecna	Cucumis sativus var. sativus	Czech Republic	Europe	790117
PI 422182	Kobus Mix	Cucumis sativus var. sativus	Netherlands	Europe	673723
PI 422183	Koravo	Cucumis sativus var. sativus	Netherlands	Europe	482698
PI 422184	Nejlepsi ze Vsech	Cucumis sativus var. sativus	Czech Republic	Europe	584845
PI 422185	Nimbus	Cucumis sativus var. sativus	Netherlands	Europe	835718
PI 422186	Numerus	Cucumis sativus var. sativus	Netherlands	Europe	760393
PI 422188	Parico	Cucumis sativus var. sativus	Netherlands	Europe	609432
PI 422189	Pariferno	Cucumis sativus var. sativus	Netherlands	Europe	557205
PI 422190	Parimax Mix	Cucumis sativus var. sativus	Netherlands	Europe	467969
PI 422191	Plento	Cucumis sativus var. sativus	Netherlands	Europe	741141
PI 422192	Reforma	Cucumis sativus var. sativus	Czech Republic	Europe	913539
PI 422196	Toky	Cucumis sativus var. sativus	Netherlands	Europe	401956
PI 422197	Unikat	Cucumis sativus var. sativus	Czech Republic	Europe	692186
PI 422198	Vorifin Mix	Cucumis sativus var. sativus	Netherlands	Europe	624693
PI 422199	Witlo	Cucumis sativus var. sativus	Netherlands	Europe	949021
PI 422200	Zidovicka Produkta	Cucumis sativus var. sativus	Czech Republic	Europe	914312
PI 435946	Konkurent	Cucumis sativus var. sativus	Soviet Union	Europe	571239
PI 435947	Parad	Cucumis sativus var. sativus	Soviet Union	Europe	689409
PI 458845	Cu 1-1	Cucumis sativus var. sativus	Russian Federation	Europe	471554
PI 458846	Cu 1-2	Cucumis sativus var. sativus	Russian Federation	Europe	509314
PI 458847	Cu 1-3	Cucumis sativus var. sativus	Russian Federation	Europe	682895
PI 458848	Cu 1-4	Cucumis sativus var. sativus	Russian Federation	Europe	726242
PI 458849	Cu 2-1	Cucumis sativus var. sativus	Russian Federation	Europe	530318
PI 458850	Cu 2-2	Cucumis sativus var. sativus	Russian Federation	Europe	482378
PI 458852	Cu 2-4	Cucumis sativus var. sativus	Russian Federation	Europe	879169
PI 458853	Cu 3-1	Cucumis sativus var. sativus	Russian Federation	Europe	828332
PI 458854	Cu 3-2	Cucumis sativus var. sativus	Russian Federation	Europe	778989
PI 458855	Cu 3-3	Cucumis sativus var. sativus	Russian Federation	Europe	435087
PI 458856	Cu 3-4	Cucumis sativus var. sativus	Ukraine	Europe	418551
PI 466921	M-2	Cucumis sativus var. sativus	Russian Federation	Europe	538322
PI 466922	M-2C	Cucumis sativus var. sativus	Russian Federation	Europe	622854
PI 466923	44	Cucumis sativus var. sativus	Russian Federation	Europe	816812
PI 504559	Polyarnye 571	Cucumis sativus var. sativus	Soviet Union	Europe	643278
PI 504561	Vyzanikovski	Cucumis sativus var. sativus	Soviet Union	Europe	636688
PI 504562	VIR 714	Cucumis sativus var. sativus	Soviet Union	Europe	885434
PI 504565	Nezhinskie 12	Cucumis sativus var. sativus	Ukraine	Europe	920223
PI 504566	Galahovskie	Cucumis sativus var. sativus	Soviet Union	Europe	750300
PI 504567	Nerosimye 40	Cucumis sativus var. sativus	Soviet Union	Europe	514156
PI 506461	Parad 176	Cucumis sativus var. sativus	Ukraine	Europe	957556
PI 506462	Har'kovskij	Cucumis sativus var. sativus	Ukraine	Europe	787124
PI 506463	Velikolepnyj	Cucumis sativus var. sativus	Russian Federation	Europe	613996
PI 506464	Voronezskie	Cucumis sativus var. sativus	Russian Federation	Europe	542628
PI 506465	Jubilej	Cucumis sativus var. sativus	Ukraine	Europe	636278
PI 507874	2700817	Cucumis sativus var. sativus	Hungary	Europe	711085
PI 507875	2700999	Cucumis sativus var. sativus	Hungary	Europe	521868
PI 507876	2701000	Cucumis sativus var. sativus	Hungary	Europe	577343
PI 512594	A-C-1	Cucumis sativus var. sativus	Spain	Europe	711966
PI 512595	A-C-2	Cucumis sativus var. sativus	Spain	Europe	903775
PI 512597	A-C-5	Cucumis sativus var. sativus	Spain	Europe	688586
PI 512598	A-C-6	Cucumis sativus var. sativus	Spain	Europe	896466
PI 512599	A-C-7	Cucumis sativus var. sativus	Spain	Europe	733493
PI 512600	A-C-8	Cucumis sativus var. sativus	Spain	Europe	916778
PI 512601	Gordo	Cucumis sativus var. sativus	Spain	Europe	971425
PI 512602	Antiguo	Cucumis sativus var. sativus	Spain	Europe	845939
PI 512603	A-C-15	Cucumis sativus var. sativus	Spain	Europe	486556
PI 512604	AN-C-17	Cucumis sativus var. sativus	Spain	Europe	552173
PI 512605	AN-C-18	Cucumis sativus var. sativus	Spain	Europe	731592
PI 512606	AN-C-19	Cucumis sativus var. sativus	Spain	Europe	521181
PI 512607	AN-C-21	Cucumis sativus var. sativus	Spain	Europe	542989
PI 512608	AN-C-23	Cucumis sativus var. sativus	Spain	Europe	909382
PI 512609	AN-C-26	Cucumis sativus var. sativus	Spain	Europe	1002991
PI 512610	AN-C-27	Cucumis sativus var. sativus	Spain	Europe	644143
PI 512613	AN-C-61	Cucumis sativus var. sativus	Spain	Europe	500523
PI 512614	AN-C-62	Cucumis sativus var. sativus	Spain	Europe	872502
PI 512615	AN-C-65	Cucumis sativus var. sativus	Spain	Europe	363665
PI 512616	AN-C-67	Cucumis sativus var. sativus	Spain	Europe	590149
PI 512617	C-C-1	Cucumis sativus var. sativus	Spain	Europe	484527
PI 512618	C-C-4	Cucumis sativus var. sativus	Spain	Europe	706050
PI 512619	C-C-9	Cucumis sativus var. sativus	Spain	Europe	604765
PI 512620	Tronquero	Cucumis sativus var. sativus	Spain	Europe	993108
PI 512623	E-C-31	Cucumis sativus var. sativus	Spain	Europe	720844
PI 512624	Tendral	Cucumis sativus var. sativus	Spain	Europe	713722
PI 512625	V-C-3	Cucumis sativus var. sativus	Spain	Europe	992891
PI 512626	Conqueno	Cucumis sativus var. sativus	Spain	Europe	607143
PI 512627	V-C-16	Cucumis sativus var. sativus	Spain	Europe	917756
PI 512628	V-C-27	Cucumis sativus var. sativus	Spain	Europe	553861
PI 512631	V-C-58	Cucumis sativus var. sativus	Spain	Europe	493292
PI 512632	V-C-59	Cucumis sativus var. sativus	Spain	Europe	848322
PI 512634	V-C-61	Cucumis sativus var. sativus	Spain	Europe	865312
PI 512635	V-C-65	Cucumis sativus var. sativus	Spain	Europe	556359
PI 512636	V-C-69	Cucumis sativus var. sativus	Spain	Europe	709854
PI 512637	V-C-85	Cucumis sativus var. sativus	Spain	Europe	645020
PI 512638	V-C-88	Cucumis sativus var. sativus	Spain	Europe	861962
PI 512639	V-C-89	Cucumis sativus var. sativus	Spain	Europe	608672
PI 512640	V-C-91	Cucumis sativus var. sativus	Spain	Europe	833693
PI 512641	V-C-93	Cucumis sativus var. sativus	Spain	Europe	632213
PI 512642	V-C-94	Cucumis sativus var. sativus	Spain	Europe	622789
PI 512644	V-C-104	Cucumis sativus var. sativus	Spain	Europe	524906
PI 531308	Budai Csemege	Cucumis sativus var. sativus	Hungary	Europe	1333118
PI 531309	Kecskemeti Botermo	Cucumis sativus var. sativus	Hungary	Europe	815946
PI 531310	Kecskemeti Csemege	Cucumis sativus var. sativus	Hungary	Europe	454865
PI 531312	Kecskemeti Keseredesmentes Konzerv	Cucumis sativus var. sativus	Hungary	Europe	809645
PI 531313	Kecskemeti Livme	Cucumis sativus var. sativus	Hungary	Europe	568058
PI 531314	Minerva Weibliche Linie	Cucumis sativus var. sativus	Hungary	Europe	667220
PI 532519	Malahit	Cucumis sativus var. sativus	Soviet Union	Europe	948793
PI 532520	Moskovskij	Cucumis sativus var. sativus	Soviet Union	Europe	676393
PI 535880	Mikor	Cucumis sativus var. sativus	Poland	Europe	531423
PI 535881	Skierniewicki	Cucumis sativus var. sativus	Poland	Europe	868639
Addis	Addis	Cucumis sativus var. sativus	United States	North America	559661
Ames 1760	Spartan Salad	Cucumis sativus var. sativus	United States	North America	491128
Ames 21694	2008	Cucumis sativus var. sativus	United States	North America	700103
Ames 21695	2009	Cucumis sativus var. sativus	United States	North America	613475
Ames 21696	Massada	Cucumis sativus var. sativus	United States	North America	470209
Ames 21698	Puerta-Rico #6	Cucumis sativus var. sativus	Puerto Rico	North America	746806
Ames 2353	Selection from PI 234517	Cucumis sativus var. sativus	United States	North America	640923
Ames 2354	Selection from PI 234517	Cucumis sativus var. sativus	United States	North America	495300
Ames 26084	Mariner H-423	Cucumis sativus	United States	North America	1358340
Ames 26085	Sweet Alice H-438	Cucumis sativus	United States	North America	674932
Ames 26086	A-444 Tempo	Cucumis sativus	United States	North America	524872
Ames 28956	MSU 8519	Cucumis sativus var. sativus	United States	North America	683527
Ames 3941	Slicer #1	Cucumis sativus var. sativus	United States	North America	2745558
Ames 3942	Slicer #2	Cucumis sativus var. sativus	United States	North America	3653381
Ames 3943	Slicer #3	Cucumis sativus var. sativus	United States	North America	599352
Ames 3944	Pickler #1	Cucumis sativus var. sativus	United States	North America	669116
Ames 3945	Pickler #2	Cucumis sativus var. sativus	United States	North America	2379244
Ames 3946	Pickler #3	Cucumis sativus var. sativus	United States	North America	695683
Ames 3947	Delcrow	Cucumis sativus var. sativus	Canada	North America	3360639
Ames 3948	English Telegraph	Cucumis sativus var. sativus	Canada	North America	571975
Ames 3949	G 18172	Cucumis sativus var. sativus	Canada	North America	694948
Ames 4421	Cubit	Cucumis sativus var. sativus	United States	North America	736688
Ames 4759	Model	Cucumis sativus var. sativus	United States	North America	950375
Ames 4833	Ashley	Cucumis sativus var. sativus	United States	North America	503790
Ames 7730	A&C 181	Cucumis sativus var. sativus	United States	North America	741513
Ames 7731	Ashe	Cucumis sativus var. sativus	United States	North America	504740
Ames 7735	Gyn 1	Cucumis sativus var. sativus	United States	North America	4028029
Ames 7736	Gyn 2	Cucumis sativus var. sativus	United States	North America	646515
Ames 7737	Jet	Cucumis sativus var. sativus	United States	North America	2162397
Ames 7738	Model	Cucumis sativus var. sativus	United States	North America	580895
Ames 7741	MSU 844	Cucumis sativus var. sativus	United States	North America	607250
Ames 7742	NAPPA 63	Cucumis sativus var. sativus	United States	North America	431349
Ames 7744	NORTHERN PICKLING	Cucumis sativus var. sativus	United States	North America	724450
Ames 7745	OHIO MR17	Cucumis sativus var. sativus	United States	North America	474562
Ames 7749	SC 2B4-1	Cucumis sativus var. sativus	United States	North America	833630
Ames 7750	SC 8D-1	Cucumis sativus var. sativus	United States	North America	550726
Ames 7751	SC 8M-2	Cucumis sativus var. sativus	United States	North America	548547
Ames 7752	SC 10	Cucumis sativus var. sativus	United States	North America	581320
Ames 7753	SC 30	Cucumis sativus var. sativus	United States	North America	3612419
Ames 7755	SR TABLEGREEN	Cucumis sativus var. sativus	United States	North America	559719
Ames 7758	Wisconsin SMR 12	Cucumis sativus var. sativus	United States	North America	499140
Ames 7760	06 #1	Cucumis sativus var. sativus	United States	North America	507823
Ames 7785	WINDERMOOR WONDER	Cucumis sativus var. sativus	United States	North America	2927909
Boston Pickling	Boston Pickling	Cucumis sativus var. sativus	United States	North America	493710
Chipper	Chipper	Cucumis sativus var. sativus	United States	North America	416722
Double Yield	Double Yield	Cucumis sativus var. sativus	United States	North America	833151
Earliest of All	Earliest of All	Cucumis sativus var. sativus	United States	North America	659293
Early Russian	Early Russian	Cucumis sativus var. sativus	NA	North America	772892
M29	M29	Cucumis sativus var. sativus	United States	North America	557639
MSU 915	MSU 915	Cucumis sativus var. sativus	United States	North America	1125097
National Pickling	National Pickling	Cucumis sativus var. sativus	United States	North America	767679
Northern Pickling	Northern Pickling	Cucumis sativus var. sativus	United States	North America	645269
NSL 106650	DELICATESSE	Cucumis sativus var. sativus	United States	North America	658585
NSL 20150	MAINE NO 2	Cucumis sativus var. sativus	United States	North America	532762
NSL 209654	03#1	Cucumis sativus var. sativus	United States	North America	564219
NSL 209662	Gyn 2	Cucumis sativus var. sativus	United States	North America	2179881
NSL 28173	DANISH MUSTARD	Cucumis sativus var. sativus	United States	North America	767318
NSL 28184	Marketer	Cucumis sativus var. sativus	United States	North America	492706
NSL 32744	Marketer	Cucumis sativus var. sativus	United States	North America	4785075
NSL 34597	P-51	Cucumis sativus var. sativus	United States	North America	511965
NSL 5721	PUERTO RICO 10	Cucumis sativus var. sativus	Puerto Rico	North America	643942
NSL 5723	PUERTO RICO 39	Cucumis sativus var. sativus	Puerto Rico	North America	1892586
NSL 5732	Fletcher	Cucumis sativus var. sativus	United States	North America	780943
NSL 5739	Marketer	Cucumis sativus var. sativus	United States	North America	536267
NSL 5740	Marketer Long Strain	Cucumis sativus var. sativus	United States	North America	3831347
NSL 5747	OHIO MR 17	Cucumis sativus var. sativus	United States, Minnesota	North America	545091
NSL 5754	Palomar	Cucumis sativus var. sativus	United States	North America	780725
NSL 6567	BLACK DIAMOND	Cucumis sativus var. sativus	United States	North America	758725
PI 206043		Cucumis sativus var. sativus	Puerto Rico	North America	3932068
PI 209065	M 14	Cucumis sativus var. sativus	United States	North America	442988
PI 209068	M 24	Cucumis sativus var. sativus	United States	North America	819374
PI 209069	OHIO 31	Cucumis sativus var. sativus	United States	North America	527496
PI 229808	55-64	Cucumis sativus var. sativus	Canada	North America	715696
PI 233932	Supercrop	Cucumis sativus var. sativus	Canada	North America	2070806
PI 266461		Cucumis sativus var. sativus	NA	North America	303133
PI 267747	Alko Bush Cuc	Cucumis sativus var. sativus	United States	North America	664784
PI 279807	Delcrow	Cucumis sativus var. sativus	Canada	North America	768315
PI 304805	Washburns Waxy	Cucumis sativus var. sativus	United States	North America	1261243
PI 306785	Armour	Cucumis sativus var. sativus	Canada	North America	620501
PI 401732	L 2	Cucumis sativus var. sativus	Puerto Rico	North America	530893
PI 401733	L 27	Cucumis sativus var. sativus	Puerto Rico	North America	1441586
PI 401734	PR 39	Cucumis sativus var. sativus	Puerto Rico	North America	329781
PI 414157	Double Yield	Cucumis sativus var. sativus	United States	North America	473314
PI 414158	Maile	Cucumis sativus var. sativus	United States	North America	1085117
PI 414159	Lehua No. 1	Cucumis sativus var. sativus	United States	North America	521599
PI 451975	Ottawa 41	Cucumis sativus var. sativus	Canada	North America	763456
PI 561144	Poinsett	Cucumis sativus var. sativus	United States	North America	1032342
PI 561146	Marketmore 70	Cucumis sativus var. sativus	United States	North America	1131293
PI 561147	Spartan Salad	Cucumis sativus var. sativus	United States	North America	595523
PI 561148	Marketmore 76	Cucumis sativus var. sativus	United States	North America	451789
PI 601338	Picklebush	Cucumis sativus var. sativus	United States	North America	706616
PI 674241	Earnest White Cucumber	Cucumis sativus var. sativus	United States	North America	714195
Poinsett 76	Poinsett 76	Cucumis sativus var. sativus	United States	North America	673311
SMR 12	SMR12	Cucumis sativus var. sativus	United States	North America	670793
SMR 18	SMR 18	Cucumis sativus var. sativus	United States	North America	832695
Vlaspik	Vlaspik	Cucumis sativus var. sativus	United States	North America	713344
Wautoma	Wautoma	Cucumis sativus var. sativus	United States	North America	846282
Ames 12781	Karkro	Cucumis sativus var. sativus	Nepal	India/South Asia	823145
Ames 12782	3256	Cucumis sativus var. sativus	Nepal	India/South Asia	593297
Ames 20206	Ames 20206	Cucumis sativus var. sativus	India	India/South Asia	423219
Ames 22384	Bhakpure	Cucumis sativus var. sativus	Nepal	India/South Asia	583265
Ames 22385	Green Long	Cucumis sativus var. sativus	Nepal	India/South Asia	565564
Ames 22386	7032	Cucumis sativus var. sativus	Nepal	India/South Asia	708865
Ames 26049	Ames 26049	Cucumis sativus	Sri Lanka	India/South Asia	3543561
Ames 28156	LJ 90430	Cucumis sativus var. hardwickii	India	India/South Asia	3677057
PI 163216	8307	Cucumis sativus var. sativus	Pakistan	India/South Asia	889257
PI 163217	Khira	Cucumis sativus var. sativus	Pakistan	India/South Asia	533644
PI 163218	Khira	Cucumis sativus var. sativus	Pakistan	India/South Asia	431829
PI 163222	Khira	Cucumis sativus var. sativus	Pakistan	India/South Asia	697757
PI 163223	Kakri	Cucumis sativus var. sativus	Pakistan	India/South Asia	556298
PI 164284	8920	Cucumis sativus var. sativus	India	India/South Asia	585107
PI 164465	Kakri	Cucumis sativus var. sativus	India	India/South Asia	451765
PI 164670	9095	Cucumis sativus var. sativus	India	India/South Asia	638848
PI 164679	9104	Cucumis sativus var. sativus	India	India/South Asia	673901
PI 164734	9162	Cucumis sativus var. sativus	India	India/South Asia	533151
PI 164743	Velleri	Cucumis sativus var. sativus	India	India/South Asia	564646
PI 164816	Kakri	Cucumis sativus var. sativus	India	India/South Asia	578809
PI 164819	Kakri	Cucumis sativus var. sativus	India	India/South Asia	1068013
PI 165499	Khira	Cucumis sativus var. sativus	India	India/South Asia	603601
PI 165506	Khira	Cucumis sativus var. sativus	India	India/South Asia	2960468
PI 173889	Hanzil	Cucumis sativus var. sativus	India	India/South Asia	574585
PI 173893	Kakri	Cucumis sativus var. sativus	India	India/South Asia	479470
PI 175111	Khira	Cucumis sativus var. sativus	India	India/South Asia	545363
PI 175121	Khira	Cucumis sativus var. sativus	India	India/South Asia	731903
PI 179676	Kakri	Cucumis sativus var. sativus	India	India/South Asia	498946
PI 179678	No. 11441	Cucumis sativus var. sativus	India	India/South Asia	646184
PI 179921	Kakri	Cucumis sativus var. sativus	India	India/South Asia	534145
PI 183056	Kakri	Cucumis sativus var. sativus	India	India/South Asia	530168
PI 183127	Kakri	Cucumis sativus var. sativus	India	India/South Asia	1427319
PI 183445	Kakri	Cucumis sativus var. sativus	India	India/South Asia	3613813
PI 183967	11621	Cucumis sativus var. hardwickii	India	India/South Asia	3517057
PI 188807	Pepino	Cucumis sativus var. sativus	Philippines	India/South Asia	829925
PI 197085	11762	Cucumis sativus var. sativus	India	India/South Asia	657110
PI 197086	11758	Cucumis sativus var. sativus	India	India/South Asia	626964
PI 197087	11757	Cucumis sativus var. sativus	India	India/South Asia	676202
PI 197088	11763	Cucumis sativus var. sativus	India	India/South Asia	592704
PI 200815	17	Cucumis sativus var. sativus	Myanmar	India/South Asia	600465
PI 200818	94	Cucumis sativus var. sativus	Myanmar	India/South Asia	505439
PI 212985	Khida	Cucumis sativus var. sativus	India	India/South Asia	3076621
PI 214049	Sotikai	Cucumis sativus var. sativus	India	India/South Asia	694012
PI 214155	13488	Cucumis sativus var. hardwickii	India	India/South Asia	595521
PI 215589	13598	Cucumis sativus var. hardwickii	India	India/South Asia	2322315
PI 217644	13765	Cucumis sativus var. sativus	India	India/South Asia	499274
PI 223841		Cucumis sativus var. sativus	Philippines	India/South Asia	814043
PI 249561	Teang-guar	Cucumis sativus var. sativus	Thailand	India/South Asia	647858
PI 249562	Teang-rhan	Cucumis sativus var. sativus	Thailand	India/South Asia	567546
PI 267746	Selection from PI 164816	Cucumis sativus var. sativus	India	India/South Asia	791468
PI 269480	427	Cucumis sativus var. sativus	Pakistan	India/South Asia	921437
PI 269481	Kira	Cucumis sativus var. sativus	Pakistan	India/South Asia	826507
PI 269482	650	Cucumis sativus var. sativus	Pakistan	India/South Asia	797360
PI 271326	Khira	Cucumis sativus var. sativus	India	India/South Asia	533678
PI 271327	Khira	Cucumis sativus var. sativus	India	India/South Asia	575641
PI 271328	Khira	Cucumis sativus var. sativus	India	India/South Asia	607994
PI 271331	Khira	Cucumis sativus var. sativus	India	India/South Asia	518270
PI 271334	Khira	Cucumis sativus var. sativus	India	India/South Asia	682839
PI 271337	1744	Cucumis sativus	India	India/South Asia	595885
PI 288332	223	Cucumis sativus var. sativus	India	India/South Asia	943030
PI 330628	Kshira	Cucumis sativus var. sativus	Pakistan	India/South Asia	919065
PI 358813		Cucumis sativus var. sativus	Malaysia	India/South Asia	310488
PI 358814		Cucumis sativus var. sativus	Malaysia	India/South Asia	3477848
PI 370019	Cu 68-01	Cucumis sativus var. sativus	India	India/South Asia	524688
PI 370022	Cu 70-02	Cucumis sativus var. sativus	India	India/South Asia	2169898
PI 426169	UPL-Cu-1	Cucumis sativus var. sativus	Philippines	India/South Asia	728376
PI 426170	UPL-Cu-2	Cucumis sativus var. sativus	Philippines	India/South Asia	742207
PI 427230		Cucumis sativus var. sativus	Nepal	India/South Asia	379156
PI 470254	DB 1	Cucumis sativus var. sativus	Indonesia	India/South Asia	486298
PI 481612	Kenchu	Cucumis sativus var. sativus	Bhutan	India/South Asia	378958
PI 481614	Gagon	Cucumis sativus var. sativus	Bhutan	India/South Asia	610532
PI 481616	Mamphung	Cucumis sativus var. sativus	Bhutan	India/South Asia	521382
PI 481617	457	Cucumis sativus var. sativus	Bhutan	India/South Asia	682469
PI 504568	VIR 2393	Cucumis sativus var. sikkimensis	India	India/South Asia	560645
PI 504573	VIR 1998	Cucumis sativus var. sativus	India	India/South Asia	898070
PI 605911	USM 106	Cucumis sativus var. sativus	India	India/South Asia	590450
PI 605912	USM 108	Cucumis sativus	India	India/South Asia	3182669
PI 605913	USM 119	Cucumis sativus var. sativus	India	India/South Asia	577629
PI 605914	USM 121	Cucumis sativus var. sativus	India	India/South Asia	383227
PI 605915	USM 122	Cucumis sativus var. sativus	India	India/South Asia	1124402
PI 605916	USM 123	Cucumis sativus var. sativus	India	India/South Asia	824878
PI 605917	USM 124	Cucumis sativus var. sativus	India	India/South Asia	764455
PI 605918	USM 126	Cucumis sativus var. sativus	India	India/South Asia	468250
PI 605919	USM 127	Cucumis sativus var. sativus	India	India/South Asia	1152008
PI 605921	USM 129	Cucumis sativus var. sativus	India	India/South Asia	630285
PI 605922	USM 130	Cucumis sativus var. sativus	India	India/South Asia	630006
PI 605923	USM 219	Cucumis sativus var. sativus	India	India/South Asia	538654
PI 605924	USM 250	Cucumis sativus var. sativus	India	India/South Asia	678938
PI 605925	USM 252	Cucumis sativus var. sativus	India	India/South Asia	675403
PI 605926	USM 253	Cucumis sativus var. sativus	India	India/South Asia	886295
PI 605927	USM 255	Cucumis sativus var. sativus	India	India/South Asia	385406
PI 605928	USM 256	Cucumis sativus var. sativus	India	India/South Asia	539902
PI 605929	Point Set	Cucumis sativus var. sativus	India	India/South Asia	809232
PI 605930	USM 265	Cucumis sativus var. sativus	India	India/South Asia	449404
PI 605931	USM 266	Cucumis sativus var. sativus	India	India/South Asia	556071
PI 605932	USM 267	Cucumis sativus var. sativus	India	India/South Asia	359741
PI 605933	USM 268	Cucumis sativus var. sativus	India	India/South Asia	484066
PI 605934	Ballankakdi	Cucumis sativus var. sativus	India	India/South Asia	748937
PI 605935	USM 270	Cucumis sativus var. sativus	India	India/South Asia	743810
PI 605936	Balon Kakdi	Cucumis sativus var. sativus	India	India/South Asia	481090
PI 605937	Punrei Kihra	Cucumis sativus var. sativus	India	India/South Asia	510251
PI 605938	USM 303	Cucumis sativus var. sativus	India	India/South Asia	674250
PI 605939	USM 304	Cucumis sativus var. sativus	India	India/South Asia	456789
PI 605940	USM 305 A	Cucumis sativus var. sativus	India	India/South Asia	1562942
PI 605941	USM 305 B	Cucumis sativus var. sativus	India	India/South Asia	631464
PI 605942	USM 306	Cucumis sativus var. sativus	India	India/South Asia	466838
PI 605944	USM 308	Cucumis sativus var. sativus	India	India/South Asia	550808
PI 605945	USM 309	Cucumis sativus var. sativus	India	India/South Asia	663596
PI 605946	USM 310	Cucumis sativus var. sativus	India	India/South Asia	447520
PI 605947	USM 311	Cucumis sativus var. sativus	India	India/South Asia	670295
PI 605948	USM 312	Cucumis sativus var. sativus	India	India/South Asia	678497
PI 605949	USM 313	Cucumis sativus var. sativus	India	India/South Asia	518574
PI 605952	USM 316	Cucumis sativus var. sativus	India	India/South Asia	811914
PI 605953	USM 317	Cucumis sativus var. sativus	India	India/South Asia	565956
PI 605954	Balankakdi	Cucumis sativus var. sativus	India	India/South Asia	546776
PI 605955	USM 319	Cucumis sativus var. sativus	India	India/South Asia	1169890
PI 605956	USM 320	Cucumis sativus var. sativus	India	India/South Asia	1337592
PI 605958	USM 322	Cucumis sativus var. sativus	India	India/South Asia	521383
PI 605959	USM 323	Cucumis sativus var. sativus	India	India/South Asia	776593
PI 605960	Balamkakdi	Cucumis sativus var. sativus	India	India/South Asia	854671
PI 605961	Balamkakdi	Cucumis sativus var. sativus	India	India/South Asia	440740
PI 605962	USM 326	Cucumis sativus var. sativus	India	India/South Asia	510370
PI 605963	USM 327	Cucumis sativus var. sativus	India	India/South Asia	1059391
PI 605964	USM 328	Cucumis sativus var. sativus	India	India/South Asia	1068449
PI 605965	USM 329	Cucumis sativus var. sativus	India	India/South Asia	1070541
PI 605966	USM 330	Cucumis sativus var. sativus	India	India/South Asia	1089619
PI 605967	USM 333	Cucumis sativus var. sativus	India	India/South Asia	941068
PI 605968	USM 334	Cucumis sativus var. sativus	India	India/South Asia	555215
PI 605969	Balankakdi	Cucumis sativus var. sativus	India	India/South Asia	541043
PI 605970	USM 337	Cucumis sativus var. sativus	India	India/South Asia	482031
PI 605971	USM 338	Cucumis sativus var. sativus	India	India/South Asia	925503
PI 605972	USM 339	Cucumis sativus var. sativus	India	India/South Asia	369317
PI 605973	USM 340	Cucumis sativus var. sativus	India	India/South Asia	524736
PI 605974	USM 352	Cucumis sativus var. sativus	India	India/South Asia	400255
PI 605975	USM 353	Cucumis sativus var. sativus	India	India/South Asia	472666
PI 605976	USM 354	Cucumis sativus var. sativus	India	India/South Asia	416728
PI 605977	USM 355	Cucumis sativus var. sativus	India	India/South Asia	576180
PI 605978	USM 356	Cucumis sativus var. sativus	India	India/South Asia	986537
PI 605979	USM 357	Cucumis sativus var. sativus	India	India/South Asia	814873
PI 605980	USM 358	Cucumis sativus var. sativus	India	India/South Asia	434608
PI 605981	USM 359	Cucumis sativus var. sativus	India	India/South Asia	574851
PI 605982	USM 360	Cucumis sativus var. sativus	India	India/South Asia	596850
PI 605983	USM 361	Cucumis sativus var. sativus	India	India/South Asia	1012163
PI 605984	USM 407	Cucumis sativus var. sativus	India	India/South Asia	608693
PI 605986	USM 409	Cucumis sativus var. sativus	India	India/South Asia	457107
PI 605987	USM 410	Cucumis sativus var. sativus	India	India/South Asia	648132
PI 605989	USM 412	Cucumis sativus var. sativus	India	India/South Asia	450345
PI 605990	USM 413	Cucumis sativus var. sativus	India	India/South Asia	722426
PI 605993	USM 417	Cucumis sativus var. sativus	India	India/South Asia	600235
PI 605994	USM 418	Cucumis sativus var. sativus	India	India/South Asia	1155654
PI 605995	USM 420	Cucumis sativus var. sativus	India	India/South Asia	560899
PI 605996	KSM 436	Cucumis sativus var. sativus	India	India/South Asia	602191
PI 605997	KSM 441	Cucumis sativus var. sativus	India	India/South Asia	1112151
PI 605998	KSM 443	Cucumis sativus var. sativus	India	India/South Asia	724229
PI 605999	Jyoti Green Long	Cucumis sativus var. sativus	India	India/South Asia	442066
PI 606000	KSM 464	Cucumis sativus var. sativus	India	India/South Asia	508398
PI 606001	KSM 465	Cucumis sativus var. sativus	India	India/South Asia	834758
PI 606002	KSM 466	Cucumis sativus var. sativus	India	India/South Asia	1010920
PI 606003	KSM 472	Cucumis sativus var. sativus	India	India/South Asia	434733
PI 606004	KSM 473	Cucumis sativus var. sativus	India	India/South Asia	291784
PI 606005	KSM 479	Cucumis sativus var. sativus	India	India/South Asia	244974
PI 606006	KSM 480	Cucumis sativus var. sativus	India	India/South Asia	335188
PI 606007	Balam Kakri	Cucumis sativus var. sativus	India	India/South Asia	505022
PI 606008	KSM 483	Cucumis sativus var. sativus	India	India/South Asia	1099153
PI 606009	KSM 484	Cucumis sativus var. sativus	India	India/South Asia	501155
PI 606010	KSM 485	Cucumis sativus var. sativus	India	India/South Asia	787533
PI 606011	KSM 486	Cucumis sativus var. sativus	India	India/South Asia	503948
PI 606012	KSM 487	Cucumis sativus var. sativus	India	India/South Asia	677653
PI 606013	KSM 489	Cucumis sativus var. sativus	India	India/South Asia	719040
PI 606014	Long Green	Cucumis sativus var. sativus	India	India/South Asia	898483
PI 606015	KSM 491	Cucumis sativus var. sativus	India	India/South Asia	651891
PI 606017	KSM 493	Cucumis sativus var. sativus	India	India/South Asia	506718
PI 606018	KSM 494	Cucumis sativus var. sativus	India	India/South Asia	943670
PI 606019	KSM 497	Cucumis sativus	India	India/South Asia	2354075
PI 606020	KSM 499	Cucumis sativus var. sativus	India	India/South Asia	843370
PI 606021	Balam Kakri	Cucumis sativus var. sativus	India	India/South Asia	473188
PI 606022	Poona Khira	Cucumis sativus var. sativus	India	India/South Asia	703429
PI 606023	Barsati (Kheera Barsati)	Cucumis sativus var. sativus	India	India/South Asia	561032
PI 606024	Summer Best	Cucumis sativus var. sativus	India	India/South Asia	828195
PI 606026	KSM 522	Cucumis sativus var. sativus	India	India/South Asia	1000293
PI 606027	Balam Khiri	Cucumis sativus var. sativus	India	India/South Asia	832081
PI 606028	KSM 535	Cucumis sativus var. sativus	India	India/South Asia	525320
PI 606029	KSM 538	Cucumis sativus var. sativus	India	India/South Asia	672854
PI 606030	KSM 545	Cucumis sativus var. sativus	India	India/South Asia	573842
PI 606031	Green Long	Cucumis sativus var. sativus	India	India/South Asia	404897
PI 606034	KSM 561	Cucumis sativus var. sativus	India	India/South Asia	629112
PI 606035	KSM 569	Cucumis sativus var. sativus	India	India/South Asia	807228
PI 606036	KSM 573	Cucumis sativus var. sativus	India	India/South Asia	549990
PI 606037	KSM 580	Cucumis sativus var. sativus	India	India/South Asia	567102
PI 606038	KSM 582	Cucumis sativus var. sativus	India	India/South Asia	511643
PI 606040	Super Long Green	Cucumis sativus var. sativus	India	India/South Asia	781918
PI 606041	Green Long	Cucumis sativus var. sativus	India	India/South Asia	1372819
PI 606042	KSM 596	Cucumis sativus var. sativus	India	India/South Asia	776636
PI 606043	KSM 605	Cucumis sativus var. sativus	India	India/South Asia	863033
PI 606044	KSM 608	Cucumis sativus var. sativus	India	India/South Asia	1112324
PI 606045	Bhusat	Cucumis sativus var. sativus	India	India/South Asia	434563
PI 606046	KSM 622	Cucumis sativus var. sativus	India	India/South Asia	612403
PI 606047	Long Green	Cucumis sativus var. sativus	India	India/South Asia	587917
PI 606048	Poinsettee	Cucumis sativus var. sativus	India	India/South Asia	475678
PI 606049	KSM 645	Cucumis sativus var. sativus	India	India/South Asia	422123
PI 606050	Barsati Special-Long Green	Cucumis sativus var. sativus	India	India/South Asia	440075
PI 606051	USM 648	Cucumis sativus var. sativus	India	India/South Asia	729793
PI 606052	USM 649	Cucumis sativus var. sativus	India	India/South Asia	499787
PI 606053	USM 650	Cucumis sativus var. sativus	India	India/South Asia	1055071
PI 606054	USM 651	Cucumis sativus var. sativus	India	India/South Asia	768743
PI 606055	USM 652	Cucumis sativus var. sativus	India	India/South Asia	577232
PI 606056	USM 653	Cucumis sativus var. sativus	India	India/South Asia	548599
PI 606057	USM 654	Cucumis sativus var. sativus	India	India/South Asia	481032
PI 606058	USM 655	Cucumis sativus var. sativus	India	India/South Asia	529742
PI 606060	USM 657	Cucumis sativus var. sativus	India	India/South Asia	532388
PI 606064	USM 174	Cucumis sativus var. sativus	India	India/South Asia	480973
PI 606065	KSM 598	Cucumis sativus var. sativus	India	India/South Asia	310582
PI 606066	KSM 600	Cucumis sativus var. sativus	India	India/South Asia	416270
PI 606067	KSM 602	Cucumis sativus var. sativus	India	India/South Asia	832734
PI 606068	KSM 610	Cucumis sativus var. sativus	India	India/South Asia	1035953
PI 606539	KSM 502	Cucumis sativus	India	India/South Asia	3481072
PI 105263		Cucumis sativus var. sativus	Turkey	Turkey	515779
PI 109481	T 530	Cucumis sativus var. sativus	Turkey	Turkey	452293
PI 109483	T 475	Cucumis sativus var. sativus	Turkey	Turkey	745167
PI 109484	T 403	Cucumis sativus var. sativus	Turkey	Turkey	454659
PI 164951	27	Cucumis sativus var. sativus	Turkey	Turkey	549891
PI 164952	28	Cucumis sativus var. sativus	Turkey	Turkey	3503634
PI 165029	Yerli Hiyar	Cucumis sativus var. sativus	Turkey	Turkey	3665697
PI 165046	Hiyar	Cucumis sativus var. sativus	Turkey	Turkey	3085355
PI 167043	240	Cucumis sativus var. sativus	Turkey	Turkey	3485746
PI 167050	Hiyar	Cucumis sativus var. sativus	Turkey	Turkey	635781
PI 167052	Salatalik	Cucumis sativus var. sativus	Turkey	Turkey	3983028
PI 167079	276	Cucumis sativus var. sativus	Turkey	Turkey	609572
PI 167134	Hiyar	Cucumis sativus var. sativus	Turkey	Turkey	3152797
PI 167197	Hiyar	Cucumis sativus var. sativus	Turkey	Turkey	3206675
PI 167198	Hiyar	Cucumis sativus var. sativus	Turkey	Turkey	2718508
PI 167223	Hiyar	Cucumis sativus var. sativus	Turkey	Turkey	446670
PI 167358	Hiyar	Cucumis sativus var. sativus	Turkey	Turkey	661344
PI 169304	1464	Cucumis sativus var. sativus	Turkey	Turkey	3096737
PI 169315	1547	Cucumis sativus var. sativus	Turkey	Turkey	3085334
PI 169319	1614	Cucumis sativus var. sativus	Turkey	Turkey	2940854
PI 169328	1958	Cucumis sativus var. sativus	Turkey	Turkey	484221
PI 169334	2197	Cucumis sativus var. sativus	Turkey	Turkey	738989
PI 169350	2921	Cucumis sativus var. sativus	Turkey	Turkey	3015408
PI 169351	2923	Cucumis sativus var. sativus	Turkey	Turkey	2792007
PI 169352	2929	Cucumis sativus var. sativus	Turkey	Turkey	2992940
PI 169353	2932	Cucumis sativus var. sativus	Turkey	Turkey	2766327
PI 169377	Uzun Salatalik	Cucumis sativus var. sativus	Turkey	Turkey	4016975
PI 169378	2267	Cucumis sativus var. sativus	Turkey	Turkey	2892171
PI 169380	2321	Cucumis sativus var. sativus	Turkey	Turkey	3270911
PI 169381	Cengerkoy	Cucumis sativus var. sativus	Turkey	Turkey	2262625
PI 169382	2344	Cucumis sativus var. sativus	Turkey	Turkey	3886857
PI 169383	2353	Cucumis sativus var. sativus	Turkey	Turkey	3466914
PI 169384	Cengerkoy	Cucumis sativus var. sativus	Turkey	Turkey	452552
PI 169385	Langa Hiyari	Cucumis sativus var. sativus	Turkey	Turkey	995775
PI 169386	2545	Cucumis sativus var. sativus	Turkey	Turkey	3075117
PI 169387	2629	Cucumis sativus var. sativus	Turkey	Turkey	492377
PI 169388	2972	Cucumis sativus var. sativus	Turkey	Turkey	3455517
PI 169389	2689	Cucumis sativus var. sativus	Turkey	Turkey	686242
PI 169390	2994	Cucumis sativus var. sativus	Turkey	Turkey	3480968
PI 169391	2861	Cucumis sativus var. sativus	Turkey	Turkey	485812
PI 169392	2962	Cucumis sativus var. sativus	Turkey	Turkey	2813408
PI 169393	2965	Cucumis sativus var. sativus	Turkey	Turkey	545343
PI 169394	3378	Cucumis sativus var. sativus	Turkey	Turkey	3451269
PI 169395	3379	Cucumis sativus var. sativus	Turkey	Turkey	3168432
PI 169396	3023	Cucumis sativus var. sativus	Turkey	Turkey	2403590
PI 169397	3573	Cucumis sativus var. sativus	Turkey	Turkey	543958
PI 169398	Dikenli	Cucumis sativus var. sativus	Turkey	Turkey	3808931
PI 169399	3705	Cucumis sativus var. sativus	Turkey	Turkey	3847582
PI 169400	Badem	Cucumis sativus var. sativus	Turkey	Turkey	3578166
PI 169401	Langa	Cucumis sativus var. sativus	Turkey	Turkey	616432
PI 169402	3802	Cucumis sativus var. sativus	Turkey	Turkey	938698
PI 169403	3822	Cucumis sativus var. sativus	Turkey	Turkey	2900377
PI 171600	6558	Cucumis sativus var. sativus	Turkey	Turkey	2874567
PI 171601	Rus Cinsi	Cucumis sativus var. sativus	Turkey	Turkey	527872
PI 171602	6604	Cucumis sativus var. sativus	Turkey	Turkey	2614989
PI 171603	6644	Cucumis sativus var. sativus	Turkey	Turkey	4031835
PI 171604	6792	Cucumis sativus var. sativus	Turkey	Turkey	3282215
PI 171605	6826	Cucumis sativus var. sativus	Turkey	Turkey	3392234
PI 171606	6870	Cucumis sativus var. sativus	Turkey	Turkey	3185160
PI 171607	Sivas	Cucumis sativus var. sativus	Turkey	Turkey	2797961
PI 171608	6900	Cucumis sativus var. sativus	Turkey	Turkey	526611
PI 171609	Dalda Oglan	Cucumis sativus var. sativus	Turkey	Turkey	3334690
PI 171610	Yerde Olan	Cucumis sativus var. sativus	Turkey	Turkey	3939940
PI 171611	7052	Cucumis sativus var. sativus	Turkey	Turkey	3357365
PI 171612	7055	Cucumis sativus var. sativus	Turkey	Turkey	2750906
PI 171613	7125	Cucumis sativus var. sativus	Turkey	Turkey	447177
PI 172838	Hiti	Cucumis sativus var. sativus	Turkey	Turkey	3581531
PI 172839	7439	Cucumis sativus var. sativus	Turkey	Turkey	2858245
PI 172840	7515	Cucumis sativus var. sativus	Turkey	Turkey	3078648
PI 172841	7732	Cucumis sativus var. sativus	Turkey	Turkey	3335290
PI 172842	7807	Cucumis sativus var. sativus	Turkey	Turkey	823259
PI 172844	8226	Cucumis sativus var. sativus	Turkey	Turkey	571304
PI 172845	8255	Cucumis sativus var. sativus	Turkey	Turkey	3135410
PI 172846	8305	Cucumis sativus var. sativus	Turkey	Turkey	2981072
PI 172847	8417	Cucumis sativus var. sativus	Turkey	Turkey	4162084
PI 172848	8488	Cucumis sativus var. sativus	Turkey	Turkey	425454
PI 172849	8540	Cucumis sativus var. sativus	Turkey	Turkey	2948210
PI 172851	8572	Cucumis sativus var. sativus	Turkey	Turkey	3039894
PI 172852	8798	Cucumis sativus var. sativus	Turkey	Turkey	556964
PI 173674	7691	Cucumis sativus var. sativus	Turkey	Turkey	2005122
PI 174160	7589	Cucumis sativus var. sativus	Turkey	Turkey	800806
PI 174164	7859	Cucumis sativus var. sativus	Turkey	Turkey	809463
PI 174166	8273	Cucumis sativus var. sativus	Turkey	Turkey	580725
PI 174167	8288	Cucumis sativus var. sativus	Turkey	Turkey	593464
PI 174170		Cucumis sativus var. sativus	Turkey	Turkey	3410762
PI 174172	8394	Cucumis sativus var. sativus	Turkey	Turkey	3040900
PI 174173	8424	Cucumis sativus var. sativus	Turkey	Turkey	655015
PI 174174	Kilis	Cucumis sativus var. sativus	Turkey	Turkey	3799790
PI 174177	Malatya	Cucumis sativus var. sativus	Turkey	Turkey	4033346
PI 175679	5371	Cucumis sativus var. sativus	Turkey	Turkey	624687
PI 175680	5453	Cucumis sativus var. sativus	Turkey	Turkey	884097
PI 175681	5486	Cucumis sativus var. sativus	Turkey	Turkey	608960
PI 175683	8868	Cucumis sativus var. sativus	Turkey	Turkey	633081
PI 175686	6024	Cucumis sativus var. sativus	Turkey	Turkey	525707
PI 175688	6049	Cucumis sativus var. sativus	Turkey	Turkey	563879
PI 175689	6195	Cucumis sativus var. sativus	Turkey	Turkey	463778
PI 175690	9002	Cucumis sativus var. sativus	Turkey	Turkey	601065
PI 175691	9040	Cucumis sativus var. sativus	Turkey	Turkey	522872
PI 175692	9084	Cucumis sativus var. sativus	Turkey	Turkey	590605
PI 175693	Maras	Cucumis sativus var. sativus	Turkey	Turkey	681033
PI 175695	Ucuk	Cucumis sativus var. sativus	Turkey	Turkey	501840
PI 175696	9234	Cucumis sativus var. sativus	Turkey	Turkey	830246
PI 175697	9720	Cucumis sativus var. sativus	Turkey	Turkey	786952
PI 176516	8571	Cucumis sativus var. sativus	Turkey	Turkey	736902
PI 176517	Halep	Cucumis sativus var. sativus	Turkey	Turkey	721588
PI 176518	8902	Cucumis sativus var. sativus	Turkey	Turkey	633139
PI 176519	9198	Cucumis sativus var. sativus	Turkey	Turkey	392096
PI 176520	Kuhcu	Cucumis sativus var. sativus	Turkey	Turkey	1229461
PI 176523	9440	Cucumis sativus var. sativus	Turkey	Turkey	579801
PI 176524	9480	Cucumis sativus var. sativus	Turkey	Turkey	459236
PI 176525	9539	Cucumis sativus var. sativus	Turkey	Turkey	634346
PI 176526	9569	Cucumis sativus var. sativus	Turkey	Turkey	656068
PI 176924	5611	Cucumis sativus var. sativus	Turkey	Turkey	491212
PI 176950	5672	Cucumis sativus var. sativus	Turkey	Turkey	620586
PI 176951	6151	Cucumis sativus var. sativus	Turkey	Turkey	480509
PI 176952	5900	Cucumis sativus var. sativus	Turkey	Turkey	535091
PI 176953	9199	Cucumis sativus var. sativus	Turkey	Turkey	737992
PI 176954	Kol	Cucumis sativus var. sativus	Turkey	Turkey	603297
PI 176957	(No name)	Cucumis sativus var. sativus	Turkey	Turkey	649744
PI 177359	4425	Cucumis sativus var. sativus	Turkey	Turkey	625081
PI 177360	4919	Cucumis sativus var. sativus	Turkey	Turkey	3577011
PI 177361	Hiyar	Cucumis sativus var. sativus	Turkey	Turkey	655863
PI 178884	Hiyar	Cucumis sativus var. sativus	Turkey	Turkey	615711
PI 178885	Salatalik	Cucumis sativus var. sativus	Turkey, Tekirdag	Turkey	4474727
PI 178886	9662	Cucumis sativus var. sativus	Turkey, Cankiri	Turkey	3075882
PI 178887	9677	Cucumis sativus var. sativus	Turkey, Cankiri	Turkey	3271447
PI 178888	9693	Cucumis sativus var. sativus	Turkey	Turkey	439403
PI 179259	Langa	Cucumis sativus var. sativus	Turkey	Turkey	3047978
PI 179260	Istanbul	Cucumis sativus var. sativus	Turkey	Turkey	3459700
PI 179263	10093	Cucumis sativus var. sativus	Turkey	Turkey	967722
PI 182188	10418	Cucumis sativus var. sativus	Turkey	Turkey	582579
PI 182189	10478	Cucumis sativus var. sativus	Turkey	Turkey	3412957
PI 182190	10532	Cucumis sativus var. sativus	Turkey	Turkey	3147013
PI 182192	10565	Cucumis sativus var. sativus	Turkey	Turkey	3492367
PI 183677	Hiyar	Cucumis sativus var. sativus	Turkey	Turkey	3179523
PI 204567	156	Cucumis sativus var. sativus	Turkey	Turkey	2701487
PI 204568	203	Cucumis sativus var. sativus	Turkey	Turkey	511997
PI 204569	210	Cucumis sativus var. sativus	Turkey	Turkey	3190024
PI 204690	436	Cucumis sativus var. sativus	Turkey	Turkey	2138493
PI 204692	443	Cucumis sativus var. sativus	Turkey	Turkey	3101899
PI 205181	1107	Cucumis sativus var. sativus	Turkey	Turkey	3468162
PI 206425	700	Cucumis sativus var. sativus	Turkey	Turkey	949064
PI 206952	689	Cucumis sativus var. sativus	Turkey	Turkey	576436
PI 206954	744	Cucumis sativus var. sativus	Turkey	Turkey	475665
PI 206955	944	Cucumis sativus var. sativus	Turkey	Turkey	3881666
PI 338235	Ames 1207	Cucumis sativus var. sativus	Turkey	Turkey	524919
PI 339243	Sakiz	Cucumis sativus var. sativus	Turkey	Turkey	2416871
PI 339244	Sakiz	Cucumis sativus var. sativus	Turkey	Turkey	3448288
PI 339245	11H 9	Cucumis sativus var. sativus	Turkey	Turkey	555063
PI 339246	11H 13	Cucumis sativus var. sativus	Turkey	Turkey	3480468
PI 339248	Langa	Cucumis sativus var. sativus	Turkey	Turkey	2281972
PI 339250	Cengelkoy	Cucumis sativus var. sativus	Turkey	Turkey	383948
PI 344067	22672	Cucumis sativus var. sativus	Turkey	Turkey	4086648
PI 344347	Boston	Cucumis sativus var. sativus	Turkey	Turkey	2489882
PI 344348	Boston Heyare	Cucumis sativus var. sativus	Turkey	Turkey	2766381
PI 344349	Sham Heyare	Cucumis sativus var. sativus	Turkey	Turkey	3160944
PI 344350	136	Cucumis sativus var. sativus	Turkey	Turkey	3556695
PI 344351	Dere	Cucumis sativus var. sativus	Turkey	Turkey	3264596
PI 344352	Langa	Cucumis sativus var. sativus	Turkey	Turkey	2262092
PI 344353	Langa	Cucumis sativus var. sativus	Turkey	Turkey	3075935
PI 490996	WP 056	Cucumis sativus	Turkey	Turkey	456657
Ames 167389		Cucumis sativus var. sativus	NA	Others	498875
Ames 3950	Crystal Apple	Cucumis sativus var. sativus	Australia	Others	571418
Ames 3951	S.A. Large Apple	Cucumis sativus var. sativus	Australia	Others	2996827
PI 135122	Apple Shape	Cucumis sativus var. sativus	New Zealand	Others	635815
PI 135123	Yates Crystal Apple	Cucumis sativus var. sativus	New Zealand	Others	745655
PI 267745	Pepino Verde Paulistano	Cucumis sativus var. sativus	Brazil	Others	1151489
PI 289698	Richmond Green Apple	Cucumis sativus var. sativus	Australia	Others	660485
PI 282446		Cusumis heptadactylus	South Africa, Cape Province	Outgroup	623183
PI 618817	10102	Cucumis myriocarpus	South Africa	Outgroup	547193

## Sheet: Table S2
Supplementary Table 2 Pairwise FST values between different cucumber groups
	India/South Asia	East Asia	Central/West Asia	Turkey	Europe	North America	Africa
India/South Asia	0	-	-	-		-	-
East Asia	0.2839	0	-	-	-	-	-
Central/West Asia	0.2243	0.3883	0	-	-	-	-
Turkey	0.2521	0.4134	0.0416	0	-	-	-
Europe	0.2226	0.3346	0.0626	0.0596	0	-	-
North America	0.2043	0.3099	0.1181	0.1268	0.0627	0	-
Africa	0.1758	0.351	0.1104	0.1285	0.1124	0.1404	0
	India	East Asia	West
India	0	--	--
East Asia	0.2839	0	--
West	0.1498	0.2689	0

## Sheet: Table S3
Supplementary Table 3. Historical phenotypic data collected from the NPGS for cucumber accessions genotyped in the current study
Description of the data collection is available at Supplementary Note
Plant ID	Downy mildew	Anthracnose	Gummy stem blight	Meloidogyne arenaria race 2	M. incognita race 3	M. hapla race 1	% weight loss	% firm loss	Shriveling	Yield (North Carolina)	Yield (Iowa)	Chilling	Days to flower	Root size
PI 176954	8.5	4.3	8.5	56	60	0	21	34	7	67	113	6	35.2	2
PI 368548	7	4.9	6.8	30	64	1	19	16	6.7	84	145	6	34.8	110
PI 504573	--	--	--	--	--	--	--	--	--	--	--	7	--	158
PI 368549	--	--	--	--	--	--	18	18	7	--	89	--	--	--
PI 176952	9	4.6	6.5	61	34	1	14	10	7	118	86	5	34.4	90
PI 176953	8.3	4.9	7.8	61	67	1	21	45	7	75	125	4	35	75
PI 504572	--	--	--	--	--	--	--	--	--	--	--	--	--	20
PI 176950	7	4.6	5.3	41	60	0	--	--	--	--	--	4	36	85
PI 176951	8.3	4	6.8	54	23	0	14	19	5.3	125	115	5	33.5	30
PI 504566	--	--	--	--	--	--	--	--	--	--	--	--	--	37.5
PI 504567	--	--	--	--	--	--	--	--	--	--	--	6	--	22.5
PI 504565	--	--	--	--	--	--	--	--	--	--	--	--	--	107.5
PI 176957	7.3	4.2	6.8	61	67	1	18	6	6	109	115	4	35.7	15
PI 391569	6.3	4.3	6.5	58	68	1	20	11	5.5	95	81	5	35.4	110
PI 390238	4	4.7	6	38	58	1	--	--	--	--	--	7	39.5	62.5
PI 391568	4.5	4.8	5.8	55	32	1	22	26	6.7	78	177	4	33.5	70
PI 390239	4.3	4.2	3	65	50	--	28	38	7	75	121	7	40.6	60
PI 391570	--	4.3	5	62	66	0	47	63	8	--	109	6	31.7	72.5
PI 540414	--	--	--	--	--	--	--	--	--	--	--	--	--	--
PI 540415	--	--	--	--	--	--	--	--	--	--	--	--	--	--
PI 391572	6.5	4.5	5.5	50	70	0	--	--	--	--	--	--	34.2	50
PI 540416	--	--	--	--	--	--	--	--	--	--	--	--	--	--
PI 390241	5	4.9	5	41	52	0	26	26	4	76	121	6	35.3	75
PI 390240	6.5	4.3	6.5	63	33	2	23	34	8	48	151	4	41.8	100
PI 391571	6	4.5	7	48	67	1	--	--	--	--	--	--	35	50
PI 390243	2.7	4.8	2.5	49	50	1	--	--	--	--	--	4	41.2	85
PI 391573	6.5	4.8	7.5	41	54	3	22	33	5	100	99	4	34.2	140
PI 390245	6.3	4.2	3.3	63	58	0	--	--	--	47	109	--	39.4	65
PI 390244	8	4.3	5.8	58	54	1	27	29	8	56	98	--	40.5	62.5
PI 504562	--	--	--	--	--	--	--	--	--	--	--	--	--	50
PI 504561	--	--	--	--	--	--	--	--	--	--	--	--	--	--
PI 344347	6.8	5	7	38	53	1	15	4	6.7	110	81	6	34.7	110
PI 344348	8	5.1	7.5	43	33	2	15	12	6	103	97	7	36.7	80
PI 344349	8	4.8	--	--	--	--	13	11	7	124	111	--	--	80
PI 251028	8.3	5.5	7.5	58	53	1	--	--	--	--	--	4	35.5	30
PI 390247	4.8	5.2	5.8	43	37	1	18	31	3.3	125	--	7	35.8	15
PI 390246	5.3	4.5	4	58	60	1	17	18	4	54	132	--	40	92.5
PI 164952	6.7	4.7	6	62	59	1	14	9	6.3	122	88	5	33.8	97.5
PI 390249	7.5	4.7	6.3	38	57	1	--	--	--	--	--	6	35.5	15
PI 390248	7.5	5.6	--	--	--	--	23	31	7.5	97	87	--	--	--
PI 164951	7.8	4.7	7.5	58	65	1	33	41	7.7	123	128	5	34.3	97.5
PI 344353	7.7	4.4	6	69	56	0	16	7	7	112	108	4	38.2	77.5
PI 561146	--	--	--	--	--	--	--	--	--	--	--	--	--	--
PI 265887	5	4.3	5	48	63	0	32	56	7	62	67	--	40.8	82.5
PI 422171	7	4.8	6	55	57	0	24	35	6.7	96	136	6	34.7	50
PI 368560	6	4.8	5.5	33	33	1	34	16	6.7	68	108	5	34.2	100
PI 561148	--	--	--	--	--	--	--	--	--	--	--	--	--	--
PI 422172	6.5	4.9	5	40	63	0	19	18	4.7	97	154	8	34.3	87.5
PI 370643	5	4.8	8	58	60	0	--	--	--	--	--	7	30.5	60
PI 561147	--	--	--	--	--	--	--	--	--	--	--	--	--	--
PI 422173	6	4.7	6	39	55	1	22	10	6	114	129	8	34.2	57.5
PI 344350	7.5	5	7.5	50	70	2	20	27	6.7	100	118	4	30.8	80
PI 344351	8.3	5	7	65	23	1	16	18	6.3	106	115	4	34.2	82.5
PI 344352	6.3	4.7	6.5	53	37	0	18	1	6.7	66	80	5	37	80
PI 561144	--	--	--	--	--	--	--	--	--	--	--	--	--	--
PI 422167	7.3	4.9	6	48	26	2	29	21	7	124	116	7	38.2	90
PI 373918	--	--	--	--	--	--	23	21	6.3	89	100	--	--	--
PI 422168	8	4.5	7.3	43	38	1	17	14	4.7	117	128	8	33.7	50
PI 164743	7	4.1	6	55	57	1	24	15	6.7	90	92	7	37	70
PI 183224	5.7	4.4	6	61	62	1	14	14	5.7	125	88	7	32.2	15
PI 368551	8	4.5	8.3	72	64	0	14	5	6	96	87	5	35.2	105
PI 422181	7.5	4.8	7.8	52	52	1	14	6	4.3	70	123	6	36.2	97.5
PI 368552	7.5	4.9	7.3	54	41	1	35	30	7.7	22	119	--	41	92.5
PI 422182	4	4	4	55	42	2	36	13	4.3	101	84	7	32.7	20
PI 293923	7.3	4.9	8	57	57	0	23	35	7	129	76	5	33.2	42.5
PI 422183	5.8	4.7	4.8	34	55	2	--	--	--	--	--	8	35	75
PI 368550	7.8	4.6	7.3	60	33	0	9	24	7.7	78	133	8	31.7	100
PI 422184	--	5.1	6.5	37	68	0	53	7	8.5	95	141	7	43	105
PI 368555	6	4.9	7	58	53	2	39	47	8.5	32	129	3	38.7	90
PI 368556	6.5	4.8	5.3	51	60	1	22	36	7.7	92	112	6	38.2	87.5
PI 368553	5	5.1	6	59	47	0	60	100	9	34	89	--	39.3	62.5
PI 368554	7	4.8	7.5	54	62	1	14	--	6	18	36	5	39.3	95
PI 422180	6.3	4	6	57	58	1	20	31	4.5	20	117	7	36.2	47.5
PI 368559	6.5	5.4	7.3	57	57	2	35	--	8	12	57	6	37.4	55
PI 173674	7.5	3.6	--	--	--	--	22	35	7.3	117	88	--	--	92.5
PI 368557	7	5.1	6.8	61	54	1	38	6	8	83	--	4	36.8	107.5
PI 368558	6.8	4.3	7.3	50	46	1	15	20	6.3	128	66	5	35	55
PI 288332	5.3	4.9	4	26	60	0	15	0	5.3	78	95	--	35	--
PI 164734	4.7	3.9	5	48	74	2	20	1	6.7	101	103	6	38.8	95
PI 422179	7	4.7	5.5	38	61	1	41	28	6	109	157	7	34.7	52.5
PI 183231	7	4	6.3	32	67	0	15	21	5.3	151	113	9	31.8	50
PI 422174	5.8	4.6	6	47	60	0	25	45	7	77	170	7	33.8	42.5
PI 422176	8	4.9	6	45	54	0	15	2	5	122	133	6	33.8	90
PI 422177	7	4.4	7.3	68	41	2	12	-6	4.5	109	125	7	35.3	65
PI 263048	7.8	5.1	8	44	58	2	21	16	7	106	117	3	34.5	--
PI 263046	5.5	4.5	5.3	60	52	1	27	25	6	105	122	5	31.2	85
PI 169380	6.7	4.3	6.5	37	63	1	19	14	6.3	138	152	6	33.2	90
PI 419182	4	3.7	--	--	--	--	--	--	--	--	--	--	--	107.5
PI 169382	7.5	4.6	7.5	43	52	0	42	62	7.7	102	105	8	34.8	25
PI 169381	6.7	4.4	6	73	54	0	17	19	6.3	78	104	7	33.8	100
PI 419183	5.5	4.8	5.3	58	63	2	15	18	5	138	92	5	35.5	80
PI 263049	5.3	4.5	5	43	55	1	21	17	6.3	56	87	7	37.8	92.5
PI 135123	8	4.1	6	65	60	--	16	-2	7.3	85	106	8	41	125
PI 135122	7.3	4.2	7.5	66	45	1	18	40	7	81	101	6	--	107.5
PI 193497	7.8	4.4	7.3	64	58	0	14	27	7	115	119	5	34.7	85
PI 193496	6.3	4.1	5.3	56	53	1	23	13	6.7	128	111	3	33	60
PI 525075	--	--	--	--	--	--	--	--	--	--	--	--	--	130
PI 296121	8.3	4.5	7.3	37	71	0	23	12	7	52	92	4	33.5	25
PI 296120	7	5	7.3	63	52	0	30	31	7	97	75	4	38.3	105
PI 507876	--	--	--	--	--	--	--	--	--	--	--	--	--	80
PI 220790	7.3	5.4	7	40	43	0	16	27	7	117	85	4	34.3	55
PI 220791	6.3	5	7.5	48	53	0	43	39	7.3	87	114	5	36.8	15
PI 173889	5.8	4.5	5.5	55	30	1	20	20	5.7	159	156	6	36.4	67.5
PI 507875	--	--	--	--	--	--	--	--	--	--	--	--	--	92.5
PI 167197	7	4.6	6.3	45	60	1	11	14	6	134	79	7	32.7	60
PI 169377	7.3	4.8	7.5	68	60	0	27	14	7	80	129	5	37	110
PI 167198	6.7	4.5	7	46	65	0	46	41	6	107	97	--	35.3	95
PI 183445	6.3	4.6	6.3	36	66	1	19	23	6.7	90	114	6	32.2	95
PI 169378	7	4.6	6	51	63	1	24	22	7.7	135	127	5	35.5	65
PI 288996	6.5	5.1	6.3	35	60	0	13	6	5.3	116	98	8	32.2	60
PI 288994	7.7	4.4	6	21	63	1	13	21	5.7	89	107	7	34.5	50
PI 507874	--	--	--	--	--	--	--	--	--	--	--	--	--	85
PI 288992	6.8	4.8	8	58	64	1	17	16	5.3	130	137	5	30.8	--
PI 288993	8.3	4.5	6.3	38	63	0	12	12	5.7	108	106	6	35	80
PI 173893	5.8	4.2	6.5	48	50	0	34	31	8	73	95	9	36	37.5
PI 288990	7	4.9	6.5	25	68	1	47	43	6.3	90	124	7	35.7	45
PI 288991	7.7	5.2	7	34	53	0	38	41	6.7	85	89	6	34	92.5
PI 176924	7	4.6	6.5	52	55	0	23	32	7.7	93	86	6	32.5	87.5
PI 222720	5.8	4.7	5.8	33	66	1	24	42	7.5	63	81	7	39	45
PI 220789	8	3.6	--	--	--	--	19	16	5.7	97	83	--	--	--
PI 390250	5	4.8	--	--	--	--	24	35	6.3	82	108	--	--	--
PI 205181	7.5	4	--	--	--	--	37	37	8.5	50	84	--	--	--
PI 390252	--	--	--	--	--	--	20	18	6.7	105	151	--	--	--
PI 390251	5	5.3	--	--	--	--	46	26	6	41	118	--	--	--
PI 390253	6.3	4.7	5.8	73	57	1	22	20	7	175	139	6	30	95
PI 390256	5.3	4.2	6.5	66	61	1	18	14	6	116	81	6	30.8	50
PI 390255	4	5.1	5	58	62	1	16	20	3	90	127	5	35	45
PI 169395	5.7	3.8	7	51	56	1	25	31	8.3	94	151	3	36.2	25
PI 390258	4	4.5	4.3	72	56	1	21	46	6.7	78	143	4	34.8	30
PI 390257	5	4.9	3.5	39	51	1	15	14	4.3	72	82	7	31.7	60
PI 169394	7.8	4.5	8	51	55	1	20	19	5.7	114	106	4	31.5	102.5
PI 169397	7.3	3.9	7.8	62	67	1	16	6	6.7	143	148	3	30	35
PI 390259	5	4.9	3.5	53	43	1	20	7	6.3	83	138	4	40.5	57.5
PI 169396	--	3.8	--	38	67	1	21	17	6.7	100	124	4	39.2	75
PI 223841	7.8	4.1	7	39	55	1	40	37	7.3	91	77	8	38.3	85
PI 169399	8	5.1	6.5	58	73	1	--	--	--	--	--	2	35.2	57.5
PI 370447	7	5.1	6.8	70	54	0	26	6	6.5	30	53	5	40.2	107.5
PI 169398	6.8	4.5	6	58	53	2	14	16	6.5	126	121	6	33.5	77.5
PI 370449	6.5	4.3	6	45	46	1	22	18	8	49	68	6	38.7	97.5
PI 296387	8	4.9	7.3	46	48	1	18	15	7	67	122	3	33.8	35
PI 370448	8	4.3	7.5	64	62	0	15	11	6.7	97	84	6	37.3	97.5
PI 220338	5	5	--	53	48	1	--	--	--	--	--	5	36.8	95
PI 478367	3.7	4.3	6.5	61	60	1	16	12	5.3	121	117	7	33.8	47.5
PI 390261	6.5	4.5	6	43	59	0	33	21	7	45	133	4	35	75
PI 390260	4.8	4.5	3.5	59	61	1	33	42	7.3	56	93	5	39.5	90
PI 478366	7	4.3	5.5	67	63	0	27	36	7	92	72	6	36	80
PI 390263	6.5	5.1	6	61	63	1	--	--	--	--	--	6	35.2	--
PI 183677	8.3	3.6	7.3	50	62	0	15	23	6	106	124	6	30.7	18
PI 169391	7.5	4.3	7.5	50	38	0	18	7	6.3	152	118	4	33	45
PI 390265	7	5.1	4.5	59	56	1	18	38	7	76	103	6	36.6	95
PI 169390	8.3	4.4	8.5	48	--	--	35	50	6.7	83	103	6	--	110
PI 206043	6.8	4.3	7.3	60	61	0	21	37	6.7	97	113	6	34.8	--
PI 390264	4.8	4.4	3.1	53	62	2	32	40	6.7	65	112	6	34.3	32.5
PI 478365	5	4.5	5	67	61	0	17	17	4.7	123	138	5	32.2	95
PI 169393	8	4.4	7.5	33	50	0	21	12	6.7	127	136	5	36.8	105
PI 390267	5.3	5.2	5.3	53	55	2	40	44	6	114	93	6	34.3	125
PI 390266	3.8	4	4.3	42	33	2	23	24	6.5	40	99	5	37.3	47.5
PI 478364	5.5	4.6	5.5	63	70	1	18	9	5	139	89	4	32	18
PI 169392	8.5	4.4	8	45	63	0	16	23	6	130	115	3	33.8	55
National Pickling	7	5.2	5.7	56	74	--	15	12	5.3	112	87	4	--	--
PI 355055	7	4.5	7.3	58	55	0	18	4	6.7	99	95	3	33.5	--
Wautoma	3.5	4.3	5.1	40	54	0	51	50	8.5	42	97	7	35.3	--
PI 355053	7.7	5.1	6.5	43	56	1	13	0	5.3	101	117	3	36.8	125
PI 355052	7.8	4.2	7.5	59	49	0	19	8	6	113	126	6	33.2	18
PI 390269	--	--	--	--	--	--	22	15	7	97	121	--	--	--
PI 222985	6.5	4.6	7	62	58	1	16	15	5.7	84	94	4	32	42.5
PI 246930	8	4.6	8	60	54	1	17	11	5.3	110	103	3	35.3	45
PI 169384	7.5	4.4	7.3	41	58	2	32	45	7.3	113	--	6	38.5	57.5
PI 169383	7.8	4.3	6.3	54	34	1	17	17	7	120	87	8	33.2	92.5
PI 390268	4	4.3	4.8	50	65	--	--	--	--	55	70	4	36.3	18
PI 169386	7.5	4.8	7.5	44	68	1	15	18	6.3	110	101	--	36.2	70
PI 169385	6.3	4.3	8.5	43	70	1	22	27	7.7	134	105	4	35.8	20
PI 169388	7.8	4.5	6.3	61	50	1	19	22	6.3	106	112	4	36.5	80
PI 169387	--	4.5	6.5	57	31	1	13	18	6	98	89	4	36.5	87.5
PI 222987	7.3	4	7	62	71	0	17	10	6.3	94	103	4	38	110
PI 169389	7.7	4.9	7	67	64	1	14	0	7	112	95	6	38.3	87.5
PI 512597	--	--	--	--	--	--	--	--	--	--	--	--	--	110
PI 512599	--	--	--	--	--	--	--	--	--	--	--	--	--	30
PI 218036	7.5	4.5	--	55	66	0	14	15	5.3	100	63	3	34	70
PI 512598	--	--	--	--	--	--	--	--	--	--	--	--	--	--
PI 263084	6	5.1	6	42	63	0	14	2	5	126	90	5	31.5	--
PI 263083	7	4.7	5.3	53	57	1	11	1	6	122	151	7	34	45
PI 379280	--	4.6	7.5	56	55	1	31	65	8	72	64	8	37	60
PI 263082	5.8	4.8	4.5	65	68	1	17	20	5.7	113	108	6	33.7	90
PI 263081	6.5	4.7	5.8	61	63	0	21	26	6.7	94	97	7	31.3	30
PI 379282	6.5	4.9	6.5	53	53	0	17	11	8	42	42	6	37.2	175
PI 379281	8.5	4.9	7	63	62	0	40	62	8	53	61	6	36.2	52.5
PI 379284	7	4.9	7.3	68	45	1	--	--	-19	-13	5	6	39.7	75
PI 379283	7	5.1	6.3	53	42	1	28	0	7	50	--	2	39.8	97.5
PI 263085	7.3	4.5	7.3	60	50	1	--	--	--	--	--	6	36.2	50
PI 379279	7.5	5	5.3	62	53	1	--	--	--	--	--	--	40.8	100
PI 379278	8.5	4.6	8	55	52	1	17	5	6.3	103	125	6	33.8	85
PI 263079	6.3	4.8	6.5	58	38	1	21	26	4.7	96	102	4	32.8	45
PI 263078	7.3	4.6	7.5	52	60	0	26	29	6.7	58	100	6	35.2	95
PI 370450	7	4.9	7	60	32	0	23	58	7.5	33	80	8	35	130
PI 181910	6.5	4.4	8.3	58	56	2	18	20	5.3	109	128	6	32.7	82.5
PI 263080	5.5	4.5	6	36	58	1	17	13	6.7	117	121	6	29	60
PI 163222	4.8	3.5	4.3	54	35	--	--	--	--	--	--	7	43	128
PI 163223	5.3	3.6	3.5	47	57	1	52	54	8.7	70	81	7	40.3	123
PI 175680	6.5	4.3	--	51	72	1	19	9	7	107	108	6	36.2	110
PI 175681	6.3	5	7.3	53	57	1	25	11	7.5	80	100	5	41.7	97.5
PI 512336	--	--	--	--	--	--	--	--	--	--	--	--	--	128
PI 175688	7.3	4.6	6.5	54	56	1	24	25	5	33	92	6	39.8	80
PI 175689	7.7	4.6	8	75	60	1	24	19	5.7	117	101	4	37.5	97.5
PI 175683	7	4.4	7.5	70	63	0	19	6	6.3	141	104	4	31.7	80
PI 175686	5.8	4.6	7.8	59	60	1	17	26	6.7	162	149	8	35	110
PI 105340	4	4	4.3	70	63	--	16	9	6	129	129	7	30	60
PI 175691	7	4.4	7.8	64	51	1	13	17	6	104	84	5	31.4	40
PI 372898	7.5	--	--	--	--	--	23	26	5.3	83	147	--	--	--
PI 175690	7	4.4	8.5	46	66	0	18	9	5.7	125	140	4	32	32.5
PI 175693	7.5	4.2	7.8	43	70	0	16	18	6	127	130	5	31.5	32.5
PI 175692	7	4.7	5.8	58	68	2	31	42	7	112	50	3	36.7	80
PI 372893	7	5.3	6.5	58	65	0	29	37	7	66	70	7	38.3	90
PI 385968	5.8	4.5	7.3	52	45	0	--	--	--	--	--	7	36.8	135
PI 175695	8.3	4.5	7	62	59	0	15	11	6.3	121	109	4	31.5	65
PI 212985	7	4.2	4.8	54	45	1	28	28	8	107	105	6	30.7	85
PI 385967	4	4.4	5	42	73	1	--	--	150	--	--	5	36.5	30
PI 175697	7.5	4.4	7.3	68	52	0	--	--	--	--	--	7	34.7	105
PI 175696	8.3	4.6	8	63	49	1	12	13	7	132	132	4	32	--
PI 379286	7	4.6	5.8	49	62	1	--	--	--	--	--	5	35.6	80
PI 379285	6.5	4.8	7.5	70	41	0	18	8	5.3	101	93	7	35.2	118
PI 379287	--	--	6.5	60	55	--	18	2	6.7	51	78	--	--	--
PI 222782	7.8	4.9	5.8	66	49	1	18	25	6	111	87	5	36	110
PI 370022	6	4.3	5	54	66	0	--	--	143	--	--	--	32.7	77.5
PI 392292	7.3	4.5	8	43	58	1	12	16	5.7	103	125	3	31.7	95
PI 182190	7	4.5	6.8	53	62	0	17	14	6	108	111	4	31.8	25
PI 279468	4	4.7	4.8	47	51	1	23	24	7	96	156	6	41.3	90
PI 176518	7	4.6	6.8	60	63	1	--	--	--	--	--	5	33	92.5
PI 279469	2.5	4.7	2.8	70	34	0	9	16	5.7	44	86	5	39	60
PI 176519	7.5	3.9	7	73	48	1	42	41	6	102	--	4	35	57.5
PI 176516	6.7	4.2	7.5	57	45	0	19	16	6	111	93	5	38.5	95
PI 182192	7.3	4.7	7	78	--	0	11	-3	5	110	107	--	--	60
PI 176517	8.3	4.6	7.3	67	60	2	16	4	6.3	131	103	3	32.5	35
PI 279464	6	4.8	5.3	55	22	1	13	27	5	115	105	7	35	95
PI 279465	5.7	4.3	6	39	61	1	13	11	5.7	121	155	6	40.3	50
PI 279466	5	4.3	4.3	54	61	1	32	27	7.5	84	72	4	44	100
PI 279467	5.3	4.1	3.8	70	60	1	34	23	7.7	70	112	5	41.7	102.5
PI 279463	2.7	3.8	3	45	53	1	15	18	5.7	107	113	5	37.6	67.5
PI 188749	6.3	4.2	5.8	57	61	1	14	18	6	126	109	6	33.2	20
PI 176525	6.8	4.2	6.8	63	61	1	28	13	7.7	137	86	4	36.2	47.5
PI 176526	8	4.2	6	40	62	1	14	6	6	91	73	6	37.8	62.5
PI 176523	8	4.6	8.5	58	62	0	28	47	7.3	90	84	--	34.5	97.5
PI 175679	6.8	4.7	6.3	49	72	0	15	15	6.7	117	96	5	39.7	77.5
PI 176524	7.3	4.5	7	60	42	1	30	10	6	89	101	--	35.7	72.5
PI 176520	6.8	4.8	7.8	47	45	2	--	--	--	--	--	4	32.2	75
PI 419108	4.5	4.8	6	55	45	1	17	23	5	134	128	3	33.8	60
PI 283902	6.8	4.8	6.8	34	47	2	15	25	6.3	101	122	6	36.5	45
PI 283901	7.3	4.7	6.8	43	72	0	39	30	6	74	81	4	35.3	77.5
PI 502331	--	--	--	--	--	--	--	--	--	--	--	3	--	14
PI 283900	6.3	4.9	5.5	61	54	1	15	11	6.7	123	108	4	35.5	72.5
PI 183056	5	4	6	27	62	1	--	--	--	3	104	8	41.8	193
PI 338235	7.5	4.8	7.3	65	65	0	21	8	6	98	113	7	35	65
PI 370019	6.5	4.8	7.8	58	63	1	--	--	145	--	--	6	30	--
PI 289698	6.8	5	6.5	67	63	2	22	5	6.38	114	111	6	38	112.5
PI 163217	5.8	3.5	3.3	45	55	2	18	5	6.3	97	84	7	42	178
PI 163218	5.8	3.5	3.3	37	61	2	--	--	--	--	--	7	39.5	125
PI 220171	7	5	6.5	34	49	1	8	14	4.3	103	87	--	37.2	120
PI 163216	4.5	3.4	4	55	52	1	--	--	--	--	--	9	40	80
PI 419135	4.1	--	7	58	48	1	31	47	7.3	110	72	6	35	75
PI 419136	6.5	4.9	4.8	61	52	1	21	16	5.3	122	96	6	34	15
PI 223437	7.3	4.7	7.3	67	43	1	19	7	6.3	89	99	5	33.8	--
PI 220169	7.8	4.7	8	57	68	1	33	27	7	80	92	5	35.3	85
PI 182188	6.7	4.8	8.3	43	58	0	18	20	5.7	119	115	--	32.5	60
PI 182189	7	4.5	7.5	55	43	1	23	13	5.7	108	95	--	32.2	15
PI 432876	4.5	4.8	4	31	43	1	--	--	--	--	--	4	39.3	50
PI 432877	3	5.4	5.3	53	52	0	23	19	6.5	93	129	5	40.2	110
PI 534540	--	--	--	--	--	--	--	--	--	--	--	--	--	--
PI 534541	--	--	--	--	--	--	--	--	--	--	--	--	--	--
PI 432874	6	5.1	5.3	42	68	0	58	--	9	34	49	6	39.5	--
PI 432875	7	5.4	5	58	48	0	24	34	7	126	124	7	39.8	25
PI 534543	--	--	--	--	--	--	--	--	--	--	--	--	--	--
PI 432878	5.5	4.6	5	34	47	0	--	--	--	--	104	5	41.6	85
PI 432879	3.5	4.7	5.8	38	63	1	17	19	6	64	110	7	38.8	100
PI 432872	6.5	4.7	5.8	55	53	2	--	--	--	--	--	6	38.5	105
PI 432873	5.5	4.7	5	28	64	1	22	38	6.3	99	174	5	39.2	--
PI 432870	4.3	4.7	5.5	59	44	0	14	22	3	134	74	6	31	75
PI 432871	4.3	4.4	4.3	68	57	2	33	65	7	49	88	7	37	50
PI 283899	7.8	5	8	61	57	2	17	15	5.7	104	121	6	33.8	40
PI 165499	--	4.4	7.3	62	56	--	16	3	7	117	135	8	35.7	57.5
PI 535880	--	--	--	--	--	--	--	--	--	--	--	--	--	--
PI 432865	5.3	4.6	5.5	58	58	--	17	8	4.3	130	91	5	35.5	105
PI 181755	7.3	4.3	6.5	68	54	3	--	--	--	--	--	6	33.7	92.5
PI 432866	7.5	4.3	6.3	64	52	1	16	2	5.3	103	100	5	34	--
PI 181752	7	4.6	5	65	62	1	23	39	7	108	62	--	33.6	55
PI 432863	4.3	4.9	3.8	59	60	0	50	61	8.3	80	87	6	38.7	67.5
PI 432864	3.5	4.5	3.3	53	74	1	34	48	8.3	80	150	5	35.2	70
PI 181753	7	4.9	7	54	67	1	19	14	5.7	141	116	6	35.2	85
PI 432869	6.5	5.1	5	66	35	1	--	--	--	--	--	7	39.2	15
PI 197087	4.8	3.6	4.8	61	64	1	18	18	6.7	72	99	7	38.7	62.5
PI 197088	4.5	4.2	6	52	53	0	50	59	8	69	83	7	40.6	105
PI 197085	4.8	4.9	5.5	45	55	1	39	58	8	72	104	5	39.5	57.5
PI 181756	7	4.2	5.8	52	60	1	17	6	5.7	127	107	7	34.7	90
PI 432867	5.3	4.2	6.5	35	33	1	16	25	5.7	92	87	7	36.7	70
PI 197086	5.5	4.7	6	44	58	1	13	30	7	99	108	5	36.5	120
PI 432868	3.5	4.7	6.5	36	51	1	--	--	--	--	--	8	37.5	55
PI 534539	--	--	--	--	--	--	--	--	--	--	--	--	--	--
PI 432861	7.3	4.1	5.8	52	63	1	24	30	6.7	111	97	6	33.8	--
PI 179678	5.5	4.4	4	22	53	1	20	12	4.7	54	228	6	41.8	118
PI 432862	5.3	4.9	5	55	56	1	27	26	6	92	99	5	36.7	92.5
PI 179676	6.5	4.3	6.8	30	43	1	17	21	4.3	88	168	6	36.8	45
PI 211117	7.8	4.5	6.5	61	33	1	16	23	4.7	113	102	8	34.2	77.5
PI 432860	6.3	4.1	6.8	49	58	1	15	13	5	99	92	6	32.5	--
PI 489752	3.8	4.5	6.3	58	75	1	19	20	5.7	102	101	6	35.8	95
PI 489753	7	4.9	5.3	60	52	2	20	18	5.7	68	59	5	37.5	18
PI 489754	5	4.8	4.5	62	31	1	17	27	4	124	78	7	35.5	65
PI 222244	7.5	4.7	7	56	42	1	41	31	6.3	115	149	3	33	35
PI 222243	8	4.5	6.8	52	46	0	13	8	6.3	127	130	4	32.5	90
PI 285603	7.3	4.9	8	38	68	0	14	-5	4.7	122	77	7	35.2	55
PI 224668	6.5	4.3	7.3	64	59	1	27	39	6.7	80	141	6	35.8	105
PI 285604	7	5.1	7.5	44	40	0	17	14	4.7	102	--	8	34.2	60
PI 285605	7.5	4.7	6.3	51	58	0	17	37	6.7	133	128	4	36.3	70
PI 285606	7.3	4.4	6.8	58	64	1	15	14	5.7	120	106	6	31.8	92.5
PI 285607	6.5	4.8	6.8	51	55	0	20	3	6.7	124	109	4	34	37.5
PI 285608	7.5	4.9	7.8	59	62	0	38	22	8	111	92	5	44	75
PI 285609	7.5	4.8	--	58	55	0	15	19	6.3	121	--	5	33.5	65
PI 212233	6	4.7	5	65	63	1	14	12	4.7	110	115	8	35.8	110
PI 432896	6.5	4.8	6.8	68	62	0	43	67	7.7	58	82	6	31.8	55
PI 432897	5	4.3	4.5	64	52	0	--	--	--	--	--	6	32.7	15
PI 209065	6.3	4.8	6.5	37	43	1	13	14	6	107	108	5	36.5	102.5
PI 285610	6.3	4.7	6.3	68	59	1	52	48	7.3	86	81	6	35.7	10
PI 209068	8	4.6	6.5	58	56	2	13	9	6.3	110	113	4	38	133
PI 209069	4.8	4.5	5.3	70	59	3	20	24	6.3	95	119	6	37.5	45
PI 432890	--	5.3	7	56	61	2	21	19	5.3	91	66	5	30.8	37.5
PI 432891	4.5	4.6	7.5	55	48	1	--	--	--	--	--	5	31	15
PI 432894	5	4.5	7	63	50	1	12	16	5	129	111	6	33	--
PI 432895	--	4.6	5.5	57	41	0	12	13	5	102	59	6	33.8	30
PI 432892	5	4.9	5.3	45	63	0	16	21	5.7	120	114	8	31.2	5
PI 432893	5.3	4.9	4.4	48	46	3	16	19	6	86	79	6	30	--
PI 261609	7.3	5	6.5	45	55	1	28	26	6.3	98	100	7	39.2	75
PI 432887	4.3	4.8	6.5	65	28	1	--	--	--	--	--	6	34.2	97.5
PI 432888	4.5	4.9	5.8	40	58	0	13	28	5	54	97	7	37.5	125
PI 432885	4	4.3	5	67	55	1	55	11	6.5	51	87	--	39.6	125
PI 432886	2	5	5.3	50	52	0	28	36	6.7	91	108	6	40.6	80
PI 274902	8.3	4.8	7.6	58	57	1	18	10	5.7	115	91	8	33	--
PI 432880	4.5	4.6	5.8	48	68	2	--	--	--	--	--	5	38.5	102.5
PI 432883	6	4.8	4.2	47	40	1	16	7	4.7	113	107	6	39.5	52.5
PI 432884	--	--	--	--	--	--	--	--	--	--	--	--	--	--
PI 432881	5	4.8	5.5	47	57	0	--	--	--	--	--	5	40.2	40
PI 432882	6.5	5	5.5	48	40	1	37	--	9	--	--	5	40.3	30
PI 165029	6.5	4.7	6.8	63	58	0	19	19	6.7	93	90	6	35.8	75
PI 174173	7	4.2	8	48	53	1	15	14	5.3	109	84	4	32.2	32.5
PI 532162	--	--	--	--	--	--	--	--	--	--	--	--	--	--
PI 174172	6.5	3.9	7	25	60	1	16	6	5.7	150	128	6	35	45
PI 532161	--	--	--	--	--	--	--	--	--	--	--	--	--	--
PI 181942	7	4	7.8	47	62	0	23	24	5.3	125	107	6	31.5	30
PI 532160	--	--	--	--	--	--	--	--	--	--	--	--	--	--
PI 181940	7.8	4.2	8	56	44	1	18	23	4.7	113	122	6	32.2	42.5
PI 174174	7.5	4.1	--	--	--	--	22	18	6.3	115	109	--	--	105
PI 262990	5.5	4.8	6	46	60	0	18	16	6.7	110	99	6	35.7	25
PI 174170	7.3	4.6	8	58	52	0	15	4	6	125	115	6	31.3	38.5
PI 174177	8	3.5	7.6	58	43	0	15	22	5.7	121	112	7	35	95
PI 390951	6.5	4.8	6.8	56	57	1	17	60	7.5	25	99	4	34	47.5
PI 390953	5.8	5	7	57	59	1	19	10	7	88	152	3	36.5	75
PI 390952	3.5	4.7	--	--	--	--	20	11	5.3	104	88	--	--	42.5
PI 390954	6.8	4.5	7.3	35	47	1	13	4	6.3	79	83	4	30	--
PI 356809	7.3	4.7	6.8	47	63	1	15	16	6.7	130	111	7	30	25
PI 324239	7.8	4.7	8.5	45	57	1	13	11	5.7	120	106	5	33.7	22.5
PI 374694	--	--	--	--	--	--	--	--	--	--	--	--	--	--
Addis	1.8	3.2	6.3	53	23	1	21	-6	6	50	108	4	34	--
PI 249550	7.3	4	6.8	19	50	1	18	15	5.7	99	109	6	38.2	75
PI 267197	4.8	4.7	6.8	47	54	1	14	2	5	115	94	6	35.5	85
PI 281448	6.8	4.7	6	72	44	1	14	8	5	99	113	6	32.2	97.5
Double Yield	7.3	4.4	7.3	61	76	1	--	--	--	--	--	6	34.2	--
PI 432854	6.3	4.6	5.3	57	58	1	--	--	--	--	--	6	35	107.5
PI 432855	4.8	4.5	2.8	26	57	1	26	32	8.5	90	49	5	39	60
PI 432852	6.5	5.3	5.8	58	52	--	--	--	--	--	--	5	35.5	40
PI 432853	6.5	4.8	7	62	36	--	17	14	4.3	108	105	7	31.5	10
PI 432858	4.5	4.8	4	45	71	1	25	15	6.7	97	90	5	37.3	87.5
PI 432859	5	4	5.3	58	45	1	18	12	4.7	98	53	8	34	47.5
PI 426170	4	3	3.5	68	42	1	--	--	--	--	--	6	36.3	25
PI 432856	4.8	4.9	5	58	59	7	--	--	--	--	--	7	34.7	22.5
PI 432857	7	4.7	6.8	63	63	2	19	47	5.7	86	103	6	36.2	105
PI 432850	6	4.8	6	43	62	0	16	21	6.3	123	122	5	32.5	--
PI 293432	7.5	4.6	7.8	53	53	1	17	19	6.3	102	--	5	33.7	85
PI 426169	2.8	4.1	4.8	58	52	1	--	--	--	--	--	6	36.5	115
PI 535881	--	--	--	--	--	--	--	--	--	--	--	--	--	--
PI 174164	7.7	4.5	8	68	26	1	18	30	6.7	109	99	5	36.7	60
PI 432848	7.3	4.9	7.5	63	20	0	26	43	6.7	132	115	5	34.2	--
PI 174160	6.3	4.4	7.3	56	67	0	25	22	7.3	96	94	4	35.8	72.5
PI 174166	8	4.6	8	39	45	1	21	33	7	118	124	4	32	85
PI 174167	7.8	4.3	8	47	55	1	18	20	5	116	114	4	31.8	10
PI 302443	4.7	3.7	3.8	53	64	0	14	9	5.7	131	112	5	38.7	40
PI 314426	7	4.9	6.3	57	64	0	15	15	6	115	121	3	35.7	138
PI 432849	8	4.1	8	54	33	1	--	--	--	--	--	7	33.5	52.5
PI 314425	7	4.7	5.8	62	55	1	13	6	5.7	89	78	6	35.8	75
PI 351139	7.8	4.9	9	58	58	2	12	7	6.7	114	120	5	33	--
PI 179263	7.5	4.1	7.8	63	43	2	21	31	7	111	90	6	38.3	--
PI 511821	--	--	--	--	--	--	--	--	--	--	--	--	--	--
PI 226461	7.7	4.7	8.5	59	62	1	17	17	6.3	161	132	4	33.5	80
PI 532519	--	--	--	--	--	--	--	--	--	--	--	--	--	--
PI 418963	5.8	5	3.5	52	58	1	17	11	4.3	141	127	8	34.7	105
PI 418962	6.3	4.8	4.2	56	48	1	21	27	5	108	111	8	31.2	20
PI 351140	6	4.8	6.5	65	61	0	--	--	--	--	--	8	30.8	35
PI 222099	6.8	4.8	7.8	57	50	2	15	13	6.7	94	88	5	33.3	65
PI 356832	7.8	5	7.5	60	47	0	20	3	5.3	108	116	7	43	85
PI 205995	--	3.4	8	--	--	--	13	18	7.3	132	146	--	--	--
PI 205996	6.5	4.7	6.3	56	48	1	--	--	--	--	--	4	34.7	120
PI 506465	--	--	--	--	--	--	--	--	--	--	--	--	--	135
PI 506464	--	--	--	--	--	--	--	--	--	--	--	--	--	80
PI 506463	--	--	--	--	--	--	--	--	--	--	--	8	--	15
PI 506462	--	--	--	--	--	--	--	--	--	--	--	7	--	25
PI 506461	--	--	--	--	--	--	--	--	--	--	--	4	--	105
PI 532524	--	--	--	--	--	--	--	--	--	--	--	--	--	--
PI 532522	--	--	--	--	--	--	--	--	--	--	--	--	--	--
PI 532521	--	--	--	--	--	--	--	--	--	--	--	--	--	--
PI 532520	--	--	--	--	--	--	--	--	--	--	--	--	--	--
Early Russian	7.5	4.3	6	56	67	0	--	--	--	--	--	4	35.5	--
PI 464873	4	4.3	5.5	43	50	1	--	--	--	--	--	6	35.2	67.5
PI 215589	--	--	--	--	--	--	--	--	--	--	--	--	--	--
PI 204692	7.8	4.5	5.8	72	24	1	17	19	4.7	104	78	5	33.8	80
PI 204690	7.3	4.7	7.8	57	35	0	17	11	5.7	101	77	4	32.3	40
PI 172851	7.3	4.5	7.3	63	51	0	14	18	5.7	96	110	7	32.8	75
PI 172852	8	4.2	8.5	72	63	2	15	13	6.3	112	122	4	36.2	--
PI 249561	6	4.9	7	62	62	0	15	3	6.3	110	131	8	26	57.5
PI 418989	5	4.6	6	43	53	0	20	8	7.5	19	97	5	29	97.5
PI 167052	8.3	4.5	8	50	57	0	18	14	6.7	89	97	5	36.2	72.5
PI 167050	7.5	4.3	7.8	57	66	0	17	8	4.5	99	111	9	36.2	82.5
PI 414159	5.8	5.1	4.3	48	30	1	18	-8	4.7	79	111	6	37	65
PI 414158	5.8	5	7.3	63	23	0	15	9	3.7	100	93	7	34.5	47.5
PI 511817	--	--	--	--	--	--	--	--	--	--	--	--	--	--
PI 414157	7.3	5.1	7.3	36	46	1	22	20	6.7	96	125	4	34.2	42.5
PI 179259	6.3	4.3	5.8	58	57	2	19	6	6	115	67	5	38.5	35
PI 511818	--	--	--	--	--	--	--	--	--	--	--	--	--	--
PI 249562	2.5	3.8	3.8	43	37	0	18	15	4	51	123	8	40.5	125
PI 511819	--	--	--	--	--	--	--	--	--	--	--	--	--	30
PI 179260	7.3	3.8	6.8	83	61	0	18	21	6	110	99	8	36.3	75
PI 167043	6	4.2	7	33	36	1	42	46	6.7	101	86	9	34.3	75
PI 422192	7.5	5.4	7.8	47	58	1	31	19	6.7	64	66	6	39.2	107.5
PI 422190	5.8	4.6	5.3	48	57	0	21	21	4.3	87	117	7	34.8	65
PI 422191	5	3.8	6.8	29	60	1	13	-1	5.3	148	92	8	32.8	95
PI 508457	--	--	--	--	--	--	--	--	--	--	--	--	--	--
PI 508456	--	--	--	--	--	--	--	--	--	--	--	--	--	10
PI 508455	--	--	--	--	--	--	--	--	--	--	--	--	--	75
PI 508454	--	--	--	--	--	--	--	--	--	--	--	--	--	120
PI 508453	--	--	--	--	--	--	--	--	--	--	--	--	--	100
PI 369717	7	4.6	7.5	66	35	0	15	27	6.5	111	104	7	35.6	47.5
PI 172838	7.8	3.7	4.4	55	30	0	16	16	6.3	122	92	4	31.7	105
PI 483341	6.7	4.5	5.5	61	61	1	--	--	--	--	--	6	36.3	65
PI 483340	5	5	4.8	59	63	1	--	--	--	--	--	5	40.5	120
PI 483343	--	4.1	4.5	39	58	0	--	--	--	--	--	6	38.2	20
PI 422189	7.5	5.1	7.3	55	60	1	--	--	--	--	--	6	36	97.5
PI 483342	3.8	5.1	5	56	71	0	21	24	5	105	116	5	34.7	70
PI 483344	7	4.7	6	57	57	0	33	66	8	35	192	6	39.2	65
PI 172839	7.3	4.5	5	58	43	0	-52	21	6.7	95	99	5	36.7	110
PI 422185	4.8	4.6	5.3	48	66	1	18	9	5.3	167	--	6	34.2	22.5
PI 422186	6.8	4.8	5.5	35	29	0	17	11	5	105	87	6	34.2	70
PI 358813	4	3.9	4	54	58	1	--	--	--	--	--	6	33	110
PI 422188	6	5.4	7	58	55	1	22	31	6	97	106	6	37	52.5
PI 358814	6.5	4.9	5.3	43	35	0	14	24	6.7	74	104	6	33.5	100
PI 304805	8	4.7	6	62	73	2	22	17	6.5	66	128	7	38	87.5
PI 483339	5.8	4.4	4.8	44	53	2	--	--	--	--	--	5	39.3	75
PI 137839	7.3	4.5	8	33	59	0	12	6	5.7	85	106	4	32.7	90
PI 137836	7.3	4.6	7	73	62	0	12	14	6.3	142	99	4	38.6	55
PI 137835	7.3	4.6	8	70	53	1	18	21	6	117	100	2	32	40
PI 304803	7.3	4.5	6.5	60	58	2	19	21	5.3	89	113	7	35.3	15
PI 172840	6.8	4.2	8	63	53	0	18	18	5	86	117	6	36.7	52.5
PI 172841	7	3.9	6.5	50	54	0	17	5	5.7	121	123	4	32.3	72.5
PI 172846	5.8	4.7	8	53	60	0	16	3	6.3	149	127	4	31.3	35
PI 275411	7.3	4.9	7.8	64	49	0	15	9	6.3	120	73	8	33.8	80
PI 169403	7.5	4.9	7.8	68	42	1	19	17	5.7	122	115	7	34.2	97.5
PI 169402	8	4.4	7.8	57	57	0	16	13	5.7	112	88	5	34	60
PI 275412	6.7	4.6	5.8	50	50	1	18	21	5.3	111	100	8	35.8	102.5
PI 172847	8	4.9	6.8	39	44	1	15	13	6	117	106	5	31	100
PI 172848	7.3	5.2	6.8	61	53	1	12	16	6	116	105	3	34.8	45
PI 172849	7.7	4.5	7.5	50	42	0	13	18	5.7	108	116	4	33.7	35
PI 275410	7	4.8	7.3	66	47	1	23	13	6.3	118	133	7	34.7	105
PI 172842	6.8	4.9	7.3	58	63	1	18	24	6.3	105	108	3	38.2	37.5
PI 172844	8	4.7	7	57	60	0	15	5	6	108	112	5	36.3	115
PI 172845	6.7	4.7	7	53	55	1	15	13	6	127	98	4	31.8	82.5
PI 422196	--	--	--	--	--	--	20	30	4	76	81	--	--	--
PI 422197	7	5.3	7.3	44	53	1	--	--	--	--	--	6	41.8	118
PI 422198	7.5	4.7	6.8	44	60	0	13	14	6.5	78	134	7	35	107.5
PI 169401	7.3	4.5	6	40	50	0	18	0	6.7	108	124	7	36.5	92.5
PI 165046	7.5	3.9	6	45	41	1	20	24	6.5	114	100	4	34.8	85
PI 169400	7.3	4.4	6.8	53	55	2	21	11	6.7	89	108	4	38.7	112.5
PI 167223	5	4	6	57	49	1	--	--	--	--	--	--	44	112.5
PI 422199	6.5	4.5	7.3	46	67	1	--	--	--	--	--	6	36.3	95
PI 137847	8.3	4.3	8	54	58	0	21	45	7.7	103	102	4	32	75
PI 344432	7.5	4.9	7	42	58	1	18	13	6.3	88	97	7	34.5	115
PI 344433	7.3	5.1	7.8	40	51	1	20	13	5.7	91	95	6	35	65
PI 137848	7.5	4.2	7.4	53	20	1	17	20	6.7	107	121	4	31.3	--
PI 137845	7	4.6	--	--	--	--	27	32	6.3	106	94	--	--	--
PI 137844	6	4.4	6	43	50	1	22	18	7.5	146	112	3	30	30
PI 470254	4.8	3.7	6	60	58	2	--	--	--	--	--	6	45	102.5
PI 451976	5.8	4.8	5.3	49	41	0	--	--	--	--	--	7	35.7	80
PI 344438	7.3	4.6	8.3	63	70	1	18	15	6	70	83	5	38	20
PI 344439	8	3.8	7.8	65	59	2	11	14	5.7	98	107	4	32.8	40
PI 451975	6	4.6	6.5	60	55	2	15	19	5.7	120	110	4	33.2	35
PI 344434	7.8	4.8	7.5	49	63	1	22	17	6	109	117	6	39.8	--
PI 344435	7.5	4.9	7.8	57	45	0	14	13	6	113	93	5	33.3	20
PI 372905	7	4.8	--	--	--	--	--	--	--	--	--	--	--	--
PI 206425	7	4.7	7.3	58	76	1	16	4	6.3	138	117	6	32.3	87.5
PI 229309	7.5	4.8	--	51	55	1	15	44	7	108	99	4	33.2	25
PI 344441	8	5.2	7.5	54	61	1	16	26	5.3	106	87	2	35.2	72.5
PI 344442	8	4.7	7.3	57	30	1	25	22	6.3	173	86	4	36	15
PI 344443	8.5	5.1	--	--	--	--	22	15	6.7	109	74	--	--	--
PI 214049	6.8	4.5	6.3	50	44	0	24	18	7.7	65	74	8	36	130
PI 344444	6.8	4.7	7.3	56	40	--	16	17	4	118	86	6	35.5	47.5
PI 137856	8.5	4.8	8.5	53	74	0	13	4	5.7	125	106	4	33	20
PI 137857	7.5	3.9	--	--	--	--	15	11	5.3	113	116	--	--	--
PI 344440	7.5	4.6	7.3	42	53	1	22	12	5.7	62	93	6	36.7	97.5
PI 137853	7.3	4.5	7.8	55	48	--	17	12	5.7	120	99	4	33.8	60
PI 137851	7.7	4.5	6	68	57	0	30	12	5.7	83	--	3	32.7	15
PI 344445	5.5	4.6	6	58	55	1	16	25	5.3	139	140	3	33.7	10
PI 508459	--	--	--	--	--	--	--	--	--	--	--	--	--	--
PI 508458	--	--	--	--	--	--	--	--	--	--	--	--	--	92.5
PI 482463	--	--	--	--	--	--	--	--	--	--	--	--	--	85
PI 482464	4.8	4.9	4.5	43	33	2	19	22	4	107	92	6	36	92.5
PI 183127	4.5	3.5	4.5	68	59	2	26	--	9	17	92	--	--	112.5
PI 518853	--	--	--	--	--	--	--	--	--	--	--	--	--	82.5
PI 518854	--	--	--	--	--	--	--	--	--	--	--	--	--	--
PI 360939	6.8	4.3	7.8	48	42	1	22	15	6.7	105	163	6	34.3	75
PI 525150	--	--	--	--	--	--	--	--	--	--	--	--	--	105
PI 525151	--	--	--	--	--	--	--	--	--	--	--	--	--	80
PI 525154	--	--	--	--	--	--	--	--	--	--	--	--	--	90
PI 436672	4	4.8	7	42	48	1	24	18	6.3	106	122	6	34.5	90
PI 306179	6.8	3.3	5.5	63	55	1	25	34	7.7	98	112	6	29	110
PI 436673	5.5	4.9	6.3	55	46	1	20	31	4.7	110	79	6	36.2	85
PI 525155	--	--	--	--	--	--	--	--	--	--	--	--	--	32.5
PI 525152	--	--	--	--	--	--	--	--	--	--	--	--	--	42.5
PI 525153	--	--	--	--	--	--	--	--	--	--	--	--	--	80
PI 306180	5.3	4.1	5.8	38	34	1	21	17	6	67	110	8	37.2	--
PI 525161	--	--	--	--	--	--	--	--	--	--	--	--	--	90
PI 525162	--	--	--	--	--	--	--	--	--	--	--	--	--	45
PI 525165	--	--	--	--	--	--	--	--	--	--	--	--	--	--
PI 525163	--	--	--	--	--	--	--	--	--	--	--	--	--	25
PI 525158	--	--	--	--	--	--	--	--	--	--	--	--	--	40
PI 525159	--	--	--	--	--	--	--	--	--	--	--	--	--	105
PI 525156	--	--	--	--	--	--	--	--	--	--	--	--	--	100
PI 525157	--	--	--	--	--	--	--	--	--	--	--	--	--	--
PI 227013	--	4.7	8	64	58	1	25	47	7.3	86	113	8	38	100
PI 228344	7.8	5.2	7	65	53	0	29	24	6.3	90	113	6	36	82.5
PI 220860	4.8	4.5	4.5	38	57	3	31	17	6	110	131	6	35.3	95
PI 114339	7.3	4.4	6.3	65	41	1	15	12	5	118	134	7	34.7	--
PI 211943	8	4.2	7	59	58	0	22	14	6.3	103	97	4	32.8	110
PI 233932	7.5	4.3	7.5	61	55	1	16	14	7.3	101	99	5	36	57.5
PI 376063	8	5.1	--	--	--	--	12	7	5.7	119	89	--	--	--
PI 277741	6.5	5.5	--	--	--	--	11	11	5.7	108	85	--	--	--
PI 264666	7.5	4	6	54	50	0	12	17	6.3	94	92	6	36.8	80
PI 518848	--	--	--	--	--	--	--	--	--	--	--	--	--	--
PI 264667	6.5	5.1	6	62	75	1	-11	11	6.3	141	85	4	32.3	62.5
PI 188807	5.3	4.7	4	45	32	2	--	--	--	--	--	--	--	160
PI 518849	--	--	--	--	--	--	--	--	--	--	--	--	--	90
PI 264668	7.5	4.5	7	53	40	0	16	5	6	114	126	4	33.5	37.5
PI 267935	5.8	4.7	3.8	53	56	1	20	16	7	100	84	4	38	100
PI 200815	3.7	4.2	2	38	49	1	25	36	5.7	114	129	9	40.5	85
PI 200818	6.5	3.5	4.2	36	53	2	15	15	5.7	87	105	7	38	77.5
PI 264664	7	4.7	7.5	63	48	0	16	13	5.7	95	124	7	35.3	92.5
PI 264665	6.8	4.6	7.5	46	60	0	13	11	6	109	114	8	36.7	105
PI 518851	--	--	--	--	--	--	--	--	--	--	--	--	--	97.5
PI 518852	--	--	--	--	--	--	--	--	--	--	--	--	--	57.5
PI 518850	--	--	--	--	--	--	--	--	--	--	--	--	--	--
PI 211962	7.5	4.5	7.5	45	78	--	12	25	4.3	94	127	5	36	70
PI 211728	7.3	4.5	6.8	62	57	0	15	7	5.7	75	65	7	33.3	90
PI 167079	7.5	4.6	6.3	67	66	0	17	18	5	108	90	7	32	85
PI 400270	6	4.5	7.8	55	51	1	19	24	7	145	87	6	36.5	55
PI 419078	5	4.3	--	--	--	--	15	17	3.3	72	101	--	--	--
PI 419079	--	--	--	--	--	--	11	10	5.3	110	118	--	--	--
PI 319216	7	3.5	8.3	58	71	0	21	11	6.3	101	82	8	30.5	47.5
PI 267747	7.5	5	6.8	63	40	1	13	12	6.7	118	95	6	33.8	80
PI 267746	4.3	4.1	3	65	57	5	19	7	7	116	107	6	33.5	--
PI 211982	7	4.4	6.5	57	33	0	13	15	6.3	118	127	4	32.5	20
PI 267743	5.5	5.4	7.5	63	53	0	18	12	5	98	115	6	34	90
PI 267742	7.3	4.5	6	50	56	1	26	31	7.3	70	92	7	31.7	--
PI 267745	5.5	4.5	5	70	62	0	27	28	6.7	88	122	5	38.8	40
PI 264230	6.5	4.1	--	--	--	--	10	6	6	121	116	--	--	45
PI 267741	6.3	4.9	4.5	60	58	0	25	12	6.7	108	124	4	38	--
PI 264231	7	3.9	7	50	57	1	23	22	7.3	99	87	6	33.7	97.5
PI 211983	7.3	4.9	5.5	59	71	1	23	27	6	101	110	3	35.7	35
PI 211984	5.5	4.4	4.8	55	42	0	22	12	5	85	99	5	36.5	57.5
PI 211985	9	5	7.5	63	48	0	14	7	5.3	115	95	--	35.3	65
PI 207476	7	4	--	63	67	1	22	19	5.3	90	70	5	35.7	65
PI 264226	6.3	4.7	6.3	60	52	0	15	17	6	86	126	4	35	15
PI 164819	6	4.1	6	48	65	1	21	20	7.7	123	120	7	29	62.5
PI 264227	7.5	4.5	7.8	26	57	1	25	31	6.3	94	79	8	34.5	97.5
PI 264228	7.8	4.5	5.3	75	--	--	26	5	6.7	104	124	7	--	92.5
PI 164816	5.3	4	4.5	39	63	1	23	2	7.7	108	120	7	30	72.5
PI 264229	6.5	4.4	6.8	34	60	0	17	22	4	99	106	--	39.6	100
PI 436648	4.3	4.2	5	64	34	1	20	26	5	112	147	7	36	90
PI 211977	7.7	4.6	6	57	43	0	16	-4	6.7	110	112	3	32.5	30
PI 211978	7.3	4.4	6.3	58	56	1	16	15	4.7	132	85	4	35.5	70
PI 211979	7	4.3	--	63	55	--	16	14	5.7	87	111	6	39.3	72.5
PI 211975	7	4.4	7.8	65	68	0	16	19	6.3	87	114	2	33.7	--
PI 419017	5.8	4.5	4.3	57	57	0	16	15	3.7	123	87	6	34.5	5
PI 202801	7	4.5	6.8	57	52	2	38	34	8	81	81	4	33.8	20
Northern Pickling	--	--	--	--	--	--	--	--	--	--	--	5	--	--
PI 344067	7.3	4.9	8	47	52	0	-24	19	7.3	126	82	4	32.3	90
PI 339250	7.5	4.6	7.5	69	47	0	20	25	6.7	151	103	7	33.3	55
PI 103049	6.5	4.2	5.8	59	40	1	16	19	5.3	124	117	5	34	90
PI 175111	5.5	3	--	--	--	--	20	1	6	43	83	--	--	--
PI 164670	5.3	3.9	4.5	57	45	3	21	11	5	83	129	6	36.3	135
PI 164679	5.5	4.2	6	43	49	1	--	--	--	--	--	5	43	160
PI 339245	6.8	4.8	7.3	64	40	1	3	24	6	104	102	--	36.7	85
PI 339246	6.3	5	6.3	57	59	0	19	19	7	126	92	7	34.5	45
PI 339248	6.3	4.6	8	44	47	0	23	21	5.3	103	91	--	32.8	--
PI 458846	6	5	7.8	41	60	1	31	33	7	101	91	6	37	85
PI 458845	--	4.6	6	56	64	0	--	--	--	--	--	6	36.7	67.5
PI 458848	7.8	4.9	7	54	60	1	18	6	7	82	145	6	33.8	40
PI 458847	6.5	4.3	6	43	51	1	20	14	5.7	101	--	5	33.5	62.5
PI 458849	6.3	4.2	7.8	66	63	0	17	16	6.3	130	95	5	32	75
PI 419041	6.5	4.9	6.3	50	40	1	28	29	8	--	101	4	32.2	100
PI 339243	6.3	4.9	6.5	49	44	1	33	24	8.3	68	110	4	34.2	85
PI 419040	6.3	4.4	5.8	79	43	2	--	--	--	--	--	5	34.5	82.5
PI 339244	7.3	4.3	7	32	67	1	53	77	8	74	126	4	34.5	42.5
PI 436610	7.5	5.1	5.5	43	30	1	17	20	4.3	116	88	6	33.7	20
PI 179921	6.5	4	5.5	65	67	1	16	13	7	116	119	6	41.3	92.5
PI 422200	6.5	4.5	7.3	64	32	0	33	25	7	68	101	7	38.8	115
PI 164465	5	3.8	6.5	69	34	2	--	--	--	--	--	6	43	168
PI 481612	--	--	--	--	--	--	--	--	--	--	--	--	--	120
PI 458856	6	4.7	5.8	51	56	1	38	60	6.3	92	83	5	33.8	72.5
PI 436608	5.5	5.2	4.8	62	33	1	41	30	5.5	86	77	5	30	72.5
PI 436609	6	5	5.5	64	32	2	15	6	6	113	107	4	33	60
PI 481614	--	--	--	--	--	--	--	--	--	--	74	--	--	25
PI 481616	--	--	--	--	--	--	--	--	--	--	79	--	--	107.5
PI 481617	2	3	--	--	--	--	24	15	4	-1	99	--	--	--
Poinsett 76	1.5	3.4	4.2	51	65	1	--	--	--	--	--	--	40	25
PI 458850	7	4.1	8	49	53	0	20	6	7	108	80	6	35	87.5
PI 458853	7	4.6	5.8	69	57	1	16	0	6.5	41	125	5	36.7	35
PI 458852	6.5	5	8	68	36	0	16	12	5	136	98	5	33	100
PI 458855	7.5	5	6.5	58	60	0	19	6	6.5	57	46	5	37.3	15
PI 458854	7	4.8	7.3	47	58	1	--	--	--	--	--	5	34	105
PI 422218	7	4.2	6	53	54	1	--	--	--	--	--	7	33	32.5
PI 435947	5.5	4.7	6	43	62	3	20	19	6.3	89	132	5	30	30
PI 427089	4.5	4.4	5.5	60	57	1	--	--	--	--	--	7	31.3	85
PI 435946	3.5	3.7	5.5	52	41	0	17	16	5.7	112	113	9	33.2	--
PI 288237	7.8	4.9	6.5	49	58	1	15	3	5.7	125	128	8	31.8	32.5
PI 288238	4.7	4.3	8.5	68	40	0	16	26	5.7	114	113	6	34	118
PI 427090	6.8	4.8	5.5	58	42	--	17	25	5	147	--	5	35	115
PI 306785	4.3	4.1	3.5	57	47	0	18	22	3.7	112	83	7	39	57.5
PI 218199	7.3	5	7	27	50	2	18	25	7	90	83	7	33	62.5
PI 330628	4	3.6	5	39	57	1	--	--	--	--	--	7	39.5	92.5
PI 211589	7.3	5	7.5	67	48	0	15	16	7	104	81	4	34.3	65
PI 105263	8.3	4.6	8	52	34	2	29	25	6.7	107	125	5	31.3	--
PI 165506	6	4.4	6.8	63	37	0	19	22	7	80	110	6	34.3	85
PI 419010	7	4.7	6	58	39	1	15	23	4	134	120	7	31.5	--
PI 326596	5.5	4.5	5.5	49	50	0	17	19	5.3	96	92	5	34.8	70
PI 326595	6.3	4.3	7	41	63	2	14	16	6	110	93	6	34.3	90
PI 326598	7	4.8	--	--	--	--	16	2	5.7	90	109	--	--	15
PI 326597	5.8	4.2	5.3	46	48	1	10	13	6.7	129	114	4	34.5	45
PI 419009	7	4.8	6.8	48	67	2	21	11	4.7	104	105	6	38	60
PI 401734	5.5	5.1	6.3	63	58	1	17	11	4.3	123	91	7	32.8	90
PI 401733	6	4.8	7	20	52	0	17	10	4	76	105	3	37.2	--
PI 401732	5.8	4.9	5.8	61	47	0	20	26	5.7	140	140	7	35	50
PI 177364	7.8	4.8	6	43	50	1	26	30	6.7	164	79	6	33.7	65
PI 177363	6.3	4.5	6.5	46	40	1	18	14	5.7	112	96	6	33.5	82.5
PI 177360	6.5	4.1	6	34	58	1	15	13	6	101	96	6	36.5	75
PI 512634	--	--	--	--	--	--	--	--	--	--	--	--	--	--
PI 177361	8.3	4.4	7.5	56	42	--	14	17	5.5	112	70	4	32.7	70
PI 308915	7.3	5	5	52	78	--	19	18	6.7	110	111	7	38.3	13
PI 512632	--	--	--	--	--	--	--	--	--	--	--	--	--	50
PI 308916	5.7	3.9	4.5	55	--	--	14	10	6.3	116	151	7	--	15
PI 512631	--	--	--	--	--	--	--	--	--	--	--	--	--	120
PI 512638	--	--	--	--	--	--	--	--	--	--	--	--	--	65
PI 512637	--	--	--	--	--	--	--	--	--	--	--	--	--	95
PI 342951	6	4.9	6.3	58	57	0	38	39	7.7	123	126	8	33.3	80
PI 342950	7.3	4.5	6	48	57	0	16	15	6.7	145	133	4	29	25
PI 512636	--	--	--	--	--	--	--	--	--	--	--	--	--	--
PI 512635	--	--	--	--	--	--	--	--	--	--	--	--	--	25
PI 512639	--	--	--	--	--	--	--	--	--	--	--	--	--	102.5
PI 164284	7	4.2	6.8	52	62	2	31	19	7.7	84	98	7	40	133
PI 406473	5.5	5.3	5.5	58	38	1	--	--	--	--	--	8	36.7	55
PI 512641	--	--	--	--	--	--	--	--	--	--	--	--	--	95
PI 512640	--	--	--	--	--	--	--	--	--	--	--	--	--	112.5
PI 181874	8.3	4.4	8	52	58	1	22	20	6	105	120	5	31.3	--
PI 512644	--	--	--	--	--	--	--	--	--	--	--	--	--	--
PI 512642	--	--	--	--	--	--	--	--	--	--	--	--	--	--
PI 248778	7.7	4.7	8.5	63	43	1	14	13	5.7	136	93	3	35.8	35
PI 292012	8	4.9	7.5	37	30	1	13	13	6	92	106	6	40.3	72.5
PI 257487	7	4.7	6.5	64	78	0	12	20	6	84	100	7	33	--
PI 257486	6.3	4.4	6.3	58	74	1	14	-5	6.3	103	106	7	30	67.5
PI 292011	6.7	4.4	7.5	60	57	0	16	28	5.7	97	96	6	35.7	35
PI 292010	7	4.7	7.5	42	63	0	20	8	5	103	107	5	32.2	70
PI 512610	--	--	--	--	--	--	--	--	--	--	--	--	--	115
PI 512616	--	--	--	--	--	--	--	--	--	--	--	--	--	118
PI 512615	--	--	--	--	--	--	--	--	--	--	--	--	--	60
PI 512614	--	--	--	--	--	--	--	--	--	--	--	--	--	62.5
PI 512613	--	--	--	--	--	--	--	--	--	--	--	--	--	65
PI 212599	7.8	4.6	7	60	58	1	18	13	7	107	74	3	36.3	35
PI 512619	--	--	--	--	--	--	--	--	--	--	--	--	--	105
PI 512617	--	--	--	--	--	--	--	--	--	--	--	--	--	105
PI 226510	7.8	4.9	7.5	73	18	1	14	6	5.7	125	135	3	30.8	50
PI 354952	7.3	4.9	6.5	33	70	0	17	12	6	108	162	--	33.7	27.5
PI 512623	--	--	--	--	--	--	--	--	--	--	--	--	--	90
PI 512620	--	--	--	--	--	--	--	--	--	--	--	--	--	90
PI 512627	--	--	--	--	--	--	--	--	--	--	--	--	--	95
PI 271754	6.8	4.3	7	45	50	1	19	15	6	127	121	7	34.7	37.5
PI 512626	--	--	--	--	--	--	--	--	--	--	--	--	--	82.5
PI 512625	--	--	--	--	--	--	--	--	--	--	--	--	--	120
PI 177359	6.8	4.5	7	68	57	0	20	23	4.7	122	125	4	33.5	20
PI 512624	--	--	--	--	--	--	--	--	--	--	--	--	--	--
PI 430585	4.3	5.1	5.8	48	56	2	--	--	--	--	--	7	36	133
PI 512628	--	--	--	--	--	--	--	--	--	--	--	--	--	140
PI 271753	7.8	4.9	7	58	65	0	16	14	5	119	128	6	34.5	35
PI 226509	7	4.8	8.5	50	63	0	18	21	6.7	105	103	4	33.7	--
Chipper	3	3.7	4.4	55	52	2	--	--	--	--	--	5	34.2	70
PI 267086	7.8	4.9	5.3	62	54	0	14	26	7	67	131	--	34.7	110
PI 267088	6.3	5.1	5.3	51	51	0	14	12	7	94	94	5	34.8	105
PI 109484	7	4.1	6.8	58	27	1	17	2	6	111	126	7	33.8	35
PI 487424	3.8	4.7	5.8	76	48	2	15	14	5	116	--	8	32.8	90
PI 229808	7	4.7	7	62	63	1	--	--	--	--	--	3	36.2	--
PI 109481	7.3	4.4	6.8	61	48	1	14	20	5.3	113	112	4	34.7	130
PI 109483	6	4.1	5.5	46	67	1	16	-6	4.7	73	101	5	34.7	85
PI 271331	5.5	4.5	5.3	65	60	1	19	19	7	103	116	6	36.2	70
PI 271334	7	4.4	6.5	55	62	0	20	18	6.7	96	76	6	30.8	--
PI 257286	8	4.9	7.5	32	49	1	16	16	5.7	106	109	6	32.7	115
PI 175121	5.5	4	6.5	31	62	0	--	--	--	--	--	8	33.8	130
PI 271326	4	4.3	5.3	55	49	1	41	22	8	104	148	--	37.3	143
PI 271327	5.3	3.8	7	30	52	1	44	75	6.7	40	93	8	41	180
PI 271328	6.3	4.5	5.8	54	62	1	31	26	7.7	118	134	6	33.7	163
PI 192940	6.8	4.4	6.5	73	68	2	18	19	6.3	91	111	6	36.8	100
PI 257494	7.8	4.5	6.5	52	52	1	14	23	6.7	112	105	4	35	72.5
PI 178888	8	4.3	6	68	49	0	21	29	7.3	162	137	4	35.2	15
PI 178887	7.3	4.4	7.3	60	55	2	15	18	6.3	89	82	5	37.7	20
PI 178886	9	4.2	6	44	50	1	18	19	6	113	107	5	32.5	--
PI 178885	7	4.5	6.5	35	62	1	--	--	--	--	--	6	35.3	52.5
PI 178884	6.5	4.8	6.8	63	73	1	18	31	7.3	114	75	4	37.3	102.5
PI 269481	5.8	4.5	5.5	54	31	1	27	20	7.7	117	115	7	34.2	85
PI 504813	--	--	--	--	--	--	--	--	--	--	--	7	--	50
PI 269482	7	4.9	6.8	66	45	1	20	14	6.3	85	80	5	38	95
PI 269480	4	4.8	--	55	62	1	16	17	6.3	115	92	7	33.3	72.5
PI 206952	7.8	4.3	7.8	58	58	1	19	18	6	103	33	6	37	77.5
PI 504816	--	--	--	--	--	--	--	--	--	--	--	7	--	90
PI 206954	6.7	4.7	7.5	62	52	1	15	24	6	105	--	7	38.7	45
PI 206955	7.7	4.6	6.5	35	0	--	26	19	7.3	110	79	5	33.5	105.07
PI 504815	--	--	--	--	--	--	--	--	--	--	--	--	--	20
PI 531309	--	--	--	--	--	--	--	--	--	--	--	--	--	--
PI 531308	--	--	--	--	--	--	--	--	--	--	--	--	--	--
PI 227664	7.5	4.8	7	75	39	1	15	20	6	96	132	4	32.7	60
PI 466921	7.8	4.6	7	48	42	1	--	--	--	--	--	5	28	--
PI 466922	5.5	4.4	6	43	51	0	16	7	4.7	118	141	6	30	15
PI 169334	7.5	4	7.5	52	69	0	33	47	7.7	84	73	3	37	30
PI 169328	7.3	4.1	6.8	71	71	1	32	41	8.3	115	123	4	37	27.5
PI 531314	--	--	--	--	--	--	--	--	--	--	--	--	--	--
PI 531313	--	--	--	--	--	--	--	--	--	--	--	--	--	--
PI 531312	--	--	--	--	--	--	--	--	--	--	--	--	--	--
PI 531310	--	--	--	--	--	--	--	--	--	--	--	--	--	--
PI 217644	5.8	4	6.3	38	54	0	20	29	7.3	109	96	9	35.2	77.5
PI 251519	8	4.8	7.5	62	47	2	16	26	7	90	103	5	34.7	--
PI 135345	8	4.5	6.5	53	52	--	20	21	6.3	122	106	5	38	57.5
PI 204568	8	4.5	7.8	64	49	0	12	11	5.3	119	124	5	32.5	115
PI 204567	8.3	4.3	8.5	53	68	0	24	28	6.7	122	122	3	31.6	55
PI 169351	7	4.1	7	60	77	1	20	27	7.7	93	104	5	37.2	45
PI 169350	7	4.5	7.3	57	67	1	34	41	7.7	110	103	4	36.2	25
PI 169353	7.5	4.9	7.3	53	33	0	17	18	6	110	94	--	39.5	105
PI 169352	6	4.2	7	53	52	1	35	44	7.3	95	102	5	35.5	55
PI 227208	5.8	4.8	7	33	47	0	16	23	3.7	104	102	8	33.7	--
PI 227207	3.3	4.8	4.8	58	54	2	18	22	5	115	125	5	36.3	97.5
PI 204569	7.5	4.1	7.5	60	54	1	25	44	7.7	122	83	4	33.2	67.5
PI 227209	5	4.1	5.8	64	60	1	15	18	7	103	131	5	40.6	82.5
PI 357830	6	4.9	6.3	61	63	0	23	53	7	49	97	--	35.3	72.5
PI 357831	7.3	5.1	7.8	49	54	1	18	21	7	62	92	5	34	100
PI 251520	8	5.2	--	--	--	--	18	18	7.3	100	110	--	--	--
PI 357836	6.3	5	7.3	55	40	1	14	7	5.7	90	87	6	35.5	70
PI 357837	6.5	4.7	7	40	70	1	17	9	6.7	89	78	3	34.7	42.5
PI 357838	7.5	5	--	--	--	--	52	48	8	73	137	--	--	--
PI 357839	6	5.2	5.5	59	43	2	18	11	5.3	118	88	6	31.8	55
PI 357832	6.5	4.9	--	--	--	--	25	24	6	110	51	--	--	--
PI 357833	7.3	4.9	7.5	64	60	2	25	41	8.7	62	106	--	34.7	95
PI 357834	7	4.7	--	66	67	1	23	29	7	80	94	5	36.2	50
PI 357835	8.5	5	6.8	70	62	1	21	3	6.5	51	65	4	37.5	80
PI 321011	5.5	5	4.5	54	54	0	16	4	3.5	96	87	5	31.5	97.5
PI 321010	6	4.6	5.5	48	28	1	20	13	6.7	87	119	6	34.2	40
PI 255938	5.7	4.6	6.5	63	24	0	30	24	8	131	92	4	38.5	92.5
PI 255937	7.5	4.3	8.5	54	52	1	24	23	6	75	99	5	37.5	42.5
PI 255934	7.3	5.1	7.8	62	50	1	56	73	7.7	77	72	--	37.3	65
PI 357840	6.8	5.4	7	30	50	0	21	31	7	62	101	4	37	65
PI 255935	6	4.9	4.3	53	43	1	31	20	5.7	113	71	3	39.2	97.5
PI 357841	7.5	4.8	8	55	63	0	17	8	6	118	114	4	36	50
PI 167358	5.8	3.9	7.3	70	35	0	15	8	5.7	110	83	5	39.8	77.5
PI 357842	7.5	4.4	6.5	45	43	1	29	42	6	100	111	7	35.2	85
PI 255933	5	5	6.5	63	43	0	23	23	5.3	122	100	6	38.5	92.5
PI 113334	5.8	4.4	6	58	54	1	14	22	6.3	130	134	7	32.3	110
PI 357847	6.8	4.9	6.5	73	60	0	21	25	5	94	103	7	36.5	30
PI 357848	8	4.7	6.5	45	70	1	24	18	7	51	72	7	37.7	145
PI 357849	6.3	4.5	6	59	56	0	21	14	7	72	95	4	37.7	57.5
PI 357843	7.5	5.3	8.5	70	52	1	24	26	8	59	72	6	38.6	52.5
PI 357844	6	5.2	7	33	65	1	16	13	7	105	83	7	32.3	--
PI 357845	6	4.6	6.5	50	56	1	17	10	6.3	91	85	8	37	95
PI 357846	6.5	4.8	7.5	46	55	1	--	--	--	--	94	5	33.2	100
PI 343451	5.5	5.2	7.5	44	48	1	12	-1	6.3	112	94	7	28	--
PI 343452	7.7	4.8	7.5	42	67	1	10	16	7	122	98	4	31	45
PI 512601	--	--	--	--	--	--	--	--	--	--	--	--	--	95
PI 512600	--	--	--	--	--	--	--	--	--	--	--	--	--	65
PI 512605	--	--	--	--	--	--	--	--	--	--	--	--	--	75
PI 512604	--	--	--	--	--	--	--	--	--	--	--	--	--	125
PI 512603	--	--	--	--	--	--	--	--	--	--	--	--	--	--
PI 321009	4.8	4.6	5.5	64	58	1	13	15	5.3	94	88	6	40.2	50
PI 321008	5.3	4.6	6	58	72	0	15	25	6.3	97	79	7	41.3	87.5
PI 512602	--	--	--	--	--	--	--	--	--	--	--	--	--	--
PI 321007	4.8	5	4.5	57	58	1	18	23	5.7	103	109	7	40	--
PI 512609	--	--	--	--	--	--	--	--	--	--	--	--	--	125
PI 321006	7	5.1	6.5	62	47	2	12	10	4.7	113	104	7	30.7	20
PI 512608	--	--	--	--	--	--	--	--	--	--	--	--	--	82.5
PI 512607	--	--	--	--	--	--	--	--	--	--	--	--	--	97.5
PI 512606	--	--	--	--	--	--	--	--	--	--	--	--	--	80
PI 357850	7	4.6	--	--	--	--	15	11	6.3	115	102	--	--	--
PI 357851	7.3	5	7.5	49	39	1	12	13	6.3	98	117	6	33.8	52.5
PI 357852	6.8	4.9	6.8	42	55	1	14	14	4	101	110	6	34.8	85
PI 357853	6.3	4.6	5.8	59	52	1	--	--	--	9	56	--	40	60
PI 357858	7	4.1	4.2	69	47	0	35	39	6.7	113	99	6	33.3	55
PI 357859	7	4.5	6	63	72	1	16	14	7	102	101	7	34.2	87.5
PI 357854	7	4.8	6	58	62	0	19	9	6.5	64	80	--	39	72.5
PI 357855	7	4.9	7.5	56	62	0	24	11	7.3	103	163	7	34.2	52.5
PI 357856	7.3	5	6	43	49	1	32	62	8.5	28	94	7	38.5	92.5
PI 357857	5	5	8	64	49	0	19	23	7	104	79	7	39.2	87.5
PI 171603	7.8	4.3	8	56	52	--	--	--	--	--	--	6	36.2	55
PI 169315	7.5	4.9	7	45	55	0	15	16	7	103	100	6	37.7	35
PI 357861	6.7	4.8	5.3	58	63	0	--	--	--	--	--	8	39.3	110
PI 171604	6.3	4.4	4.5	36	63	1	17	9	6.7	112	113	5	39.2	82.5
PI 357862	7	5.2	7.3	73	58	0	12	15	7	144	77	7	36.3	87.5
PI 171605	6	3.8	--	75	59	0	16	5	7	77	137	6	37.3	--
PI 357863	7.5	5	7.8	45	43	0	22	16	6	103	87	6	29	85
PI 357864	6	5	7.5	64	42	1	70	--	9	3	95	5	35	110
PI 171606	5.8	4.1	6.5	68	58	2	13	12	6	109	98	4	36.7	85
PI 169319	6	5	8	67	60	--	30	5	6	112	101	4	36.8	55
PI 171600	7	5.1	8	43	68	1	17	14	7	111	93	7	34.8	50
PI 171601	7.7	4.4	8.5	61	49	2	19	22	5.7	153	137	6	35.3	92.5
PI 357860	7.3	4.4	7	53	40	2	17	11	6.3	73	74	6	35.5	125
PI 171602	6.8	4.2	6.8	53	60	2	19	22	6.3	116	110	6	38.2	90
PI 357869	7.3	4.6	7	43	64	1	28	33	7.3	60	65	5	34.8	--
PI 171607	7.8	4.7	7.3	2	52	--	44	44	7	132	123	4	32.2	55
PI 357865	7.7	4.8	8.5	63	71	0	17	7	6	107	78	6	33.3	62.5
PI 171608	6	4.3	3.8	57	64	1	26	39	7.3	97	80	5	37.4	75
PI 357866	8	5.1	8	68	55	0	--	--	--	--	--	7	33.8	70
PI 167134	6.8	4.3	8.5	56	62	1	17	5	6	147	118	6	31.8	52.5
PI 357867	8.3	5.1	8.3	62	58	0	18	9	6	82	98	7	38.8	40
PI 171609	7.5	4.3	6.8	32	66	1	21	36	6.7	89	119	4	36.8	82.5
PI 357868	7.8	4.7	6.5	55	48	1	18	17	5.7	78	102	7	34.2	72.5
PI 284699	7.8	5.3	7.5	31	68	--	26	35	7.3	116	108	3	32.7	20
PI 280096	7.5	4.8	5.8	49	49	1	13	13	6.3	138	139	4	36.2	77.5
PI 169304	7.5	4.5	7.3	63	67	0	15	21	6.7	159	95	5	38	75
PI 171610	6.5	4.5	--	50	44	1	20	19	7	116	175	6	38.8	45
PI 171611	7.8	4.7	6.5	52	69	0	16	25	7	106	98	7	35.2	70
PI 171612	5.5	4.3	--	57	61	0	-2	6	7	116	106	7	37.5	40
PI 227235	8.3	5.1	8	59	51	2	33	21	6.3	85	99	7	34.2	100
PI 171613	8.3	4.7	8	66	62	1	35	8	5.3	110	140	2	33.3	47.5
	690	700	664	676	672	649	623	617	627	624	617	646	667	703

## Sheet: Table S4
Table S4 Evaluation of the SNP imputation using KNN under the optimal parameters "w=30, k=9, p=-9, r=0.8"
Accession	data points masked as missing	% of missing data filled	Imputation accuracy
Ames_7735	0.1	96.84	0.9919
Ames_7735	0.2	96.94	0.9921
Ames_7735	0.3	96.7	0.9919
NSL_32744	0.1	97.09	0.9937
NSL_32744	0.2	96.65	0.9933
NSL_32744	0.3	96.5	0.9928
PI_167052	0.1	96.79	0.9933
PI_167052	0.2	97.08	0.9928
PI_167052	0.3	96.93	0.9935

## Sheet: Table S5
Supplementary Table 5. SNPs significantly associated with agronomic traits identified through GWAS
Trait category	phenotype	SNP ID	Chromosome	Position	P value
disease resistance	anthracnose resistance	chr3_33100880	3	33100880	6.73673e-07
		chr5_10059869	5	10059869	6.02873e-07
		chr7_1003917	7	1003917	2.1964e-09
		chr7_1004281	7	1004281	7.70163e-08
		chr7_1009425	7	1009425	7.95724e-08
		chr7_1009565	7	1009565	4.71589e-08
		chr7_1047227	7	1047227	1.57286e-08
		chr7_1048761	7	1048761	1.32653e-07
		chr7_1095609	7	1095609	2.90109e-08
		chr7_1095692	7	1095692	1.17519e-07
		chr7_1096106	7	1096106	2.15149e-07
		chr7_1102280	7	1102280	4.23492e-08
		chr7_1102298	7	1102298	2.26474e-08
		chr7_12521299	7	12521299	4.48578e-07
		chr7_12521372	7	12521372	4.48578e-07
		chr7_12521451	7	12521451	1.26412e-08
		chr7_12521632	7	12521632	4.629e-07
		chr7_12554742	7	12554742	1.51742e-06
	downy mildew resistance	chr3_40784343	3	40784343	2.79797e-08
		chr5_4260733	5	4260733	8.86228e-07
		chr5_6543730	5	6543730	5.52216e-07
		chr5_14643118	5	14643118	1.69512e-06
		chr5_22493722	5	22493722	1.31812e-06
		chr5_29378512	5	29378512	7.48692e-08
		chr5_29387621	5	29387621	1.71955e-06
		chr5_29387623	5	29387623	1.71955e-06
		chr5_29419162	5	29419162	1.40145e-06
		chr5_29445558	5	29445558	9.46332e-07
		chr5_29464388	5	29464388	3.44428e-07
		chr5_29464700	5	29464700	1.62046e-06
		chr5_30927330	5	30927330	1.32383e-06
		chr5_30990439	5	30990439	9.07606e-07
		chr5_30995819	5	30995819	7.17544e-07
		chr5_31008547	5	31008547	9.08859e-07
		chr5_31008588	5	31008588	8.78957e-07
		chr5_31139104	5	31139104	2.18652e-07
		chr5_31227057	5	31227057	1.48138e-06
		chr5_31276754	5	31276754	6.88351e-07
		chr5_31311411	5	31311411	1.94026e-07
		chr5_31311613	5	31311613	2.80223e-07
		chr5_31327506	5	31327506	7.04518e-07
		chr5_31341431	5	31341431	3.87289e-07
		chr5_31796423	5	31796423	4.83801e-08
		chr5_31828451	5	31828451	1.44941e-06
		chr5_31828811	5	31828811	8.06201e-07
		chr5_31833317	5	31833317	1.60804e-06
		chr5_31833785	5	31833785	6.3972e-08
		chr5_32455344	5	32455344	1.29744e-08
		chr5_32455353	5	32455353	1.29744e-08
		chr5_32455404	5	32455404	1.61657e-08
		chr7_954607	7	954607	1.01915e-06
		chr7_1095609	7	1095609	1.56935e-06
		chr7_19725139	7	19725139	2.26335e-07
	gummy stem blight resistance	chr2_30672342	2	30672342	3.18712e-07
		chr2_30712744	2	30712744	8.56649e-07
		chr2_31827685	2	31827685	2.46528e-07
		chr2_31827847	2	31827847	4.2119e-07
		chr3_13051651	3	13051651	1.20348e-06
		chr5_23047230	5	23047230	2.95843e-07
		chr5_28676519	5	28676519	4.91366e-07
		chr5_28678345	5	28678345	1.16083e-07
		chr5_29021937	5	29021937	2.47968e-07
		chr5_29022143	5	29022143	8.57694e-07
		chr5_29058256	5	29058256	3.53644e-07
		chr5_30845824	5	30845824	1.71236e-06
		chr5_30872366	5	30872366	3.51716e-07
		chr5_30872461	5	30872461	1.04682e-06
		chr5_30873132	5	30873132	4.93541e-07
		chr5_30876399	5	30876399	3.91262e-07
		chr5_30876412	5	30876412	3.91262e-07
		chr5_30919723	5	30919723	6.48143e-07
		chr5_30919752	5	30919752	6.48143e-07
		chr5_30934922	5	30934922	9.90055e-07
		chr5_30934941	5	30934941	6.51854e-07
		chr5_30934953	5	30934953	6.51854e-07
		chr5_30991776	5	30991776	5.19298e-07
		chr5_30995819	5	30995819	2.77677e-07
		chr5_31016130	5	31016130	2.13203e-07
		chr5_31139104	5	31139104	7.03688e-07
		chr5_31276754	5	31276754	1.24928e-06
		chr5_31311411	5	31311411	3.44203e-07
		chr5_31327456	5	31327456	4.57245e-07
		chr5_31327506	5	31327506	1.28061e-06
		chr5_31341431	5	31341431	2.29333e-07
		chr7_12853358	7	12853358	2.15096e-08
		chr7_12934599	7	12934599	2.6743e-07
		chr7_12934620	7	12934620	2.6743e-07
root knot nematode resistance	resistance to Meloidogyne arenaria race 2	chr1_3180967	1	3180967	5.99017e-07
	resistance to Meloidogyne hapla race 1	chr3_26484630	3	26484630	1.17622e-06
		chr5_19666864	5	19666864	1.25752e-06
		chr6_7374868	6	7374868	1.36039e-06
		chr6_28877797	6	28877797	1.69627e-06
		chr7_1347025	7	1347025	4.8732e-07
		chr7_16717323	7	16717323	1.45199e-06
	resistance to Meloidogyne incognita race 3	None
fruit shelf life	% weight loss	chr4_2220405	4	2220405	1.33113e-06
		chr4_28776633	4	28776633	2.00824e-07
		chr4_28776648	4	28776648	2.00824e-07
		chr7_696878	7	696878	7.5603e-07
		chr7_978213	7	978213	9.25532e-07
	% firm loss	chr3_27225725	3	27225725	1.68729e-06
	shriveling	chr2_3180101	2	3180101	1.57334e-06
fruit yield	yield (Iowa)	chr4_26995503	4	26995503	7.50406e-09
	yield (North Carolina)	chr2_30066048	2	30066048	3.18803e-07
		chr4_28272578	4	28272578	7.0445e-09
		chr5_2847370	5	2847370	5.44154e-07
		chr5_2847480	5	2847480	1.41734e-07
		chr5_2864332	5	2864332	1.43484e-08
	yield (combined)	chr2_30066048	2	30066048	1.00119e-06
		chr3_27863843	3	27863843	1.64034e-06
		chr3_27866102	3	27866102	4.29041e-07
		chr4_29834483	4	29834483	7.59098e-07
		chr5_2864332	5	2864332	2.83551e-07
Other	Chilling	chr1_2989164	1	2989164	2.884e-07
		chr1_3072321	1	3072321	3.9462e-08
		chr1_3072358	1	3072358	3.9462e-08
		chr1_3075336	1	3075336	8.40065e-08
		chr1_3127431	1	3127431	3.45764e-07
		chr1_4941935	1	4941935	2.18792e-07
		chr1_4944228	1	4944228	7.74511e-08
		chr1_30066367	1	30066367	9.33589e-08
		chr1_30066368	1	30066368	6.28632e-07
		chr1_30066375	1	30066375	1.15363e-06
		chr2_14192845	2	14192845	5.17834e-07
		chr4_19978139	4	19978139	4.62281e-07
		chr4_19978161	4	19978161	4.62281e-07
		chr7_14532528	7	14532528	1.71795e-06
		chr7_14592393	7	14592393	1.26868e-07
		chr7_14592401	7	14592401	1.26868e-07
		chr7_14592572	7	14592572	6.09009e-07
		chr7_20848779	7	20848779	6.63747e-07
	days to flower	chr1_31951110	1	31951110	1.29493e-06
		chr3_404220	3	404220	5.88538e-08
		chr4_3845681	4	3845681	1.6472e-06
		chr4_7602386	4	7602386	6.00012e-07
		chr6_12481080	6	12481080	1.13044e-06
		chr6_12481093	6	12481093	8.59235e-07
	root size	none

## Sheet: Table S6
Supplementary Table 6. List of accessions in the final core collection of cucumber
#	Plant ID	Accessions	Country of origin	Group
1	Addis	Addis	United States	North America
2	Ames 13333	Pepino	Spain	Europe
3	Ames 19221	Vitiaz	Ukraine	Europe
4	Ames 22385	Green Long	Nepal	India/South Asia
5	Ames 22386	7032	Nepal	India/South Asia
6	Ames 28156	LJ 90430	United States	India/South Asia
7	Boston Pickling	NSL 5716	United States	North America
8	Chipper	Chipper	United States	North America
9	Double Yield	PI 414157	United States	North America
10	Earliest of All	NSL 1622	United States	North America
11	M29	M29	United States	North America
12	National Pickling	NSL 5746	United States	North America
13	PI 105263		Turkey	Turkey
14	PI 105340	Kuai Huang Kwa	China	East Asia
15	PI 109481	T 530	Turkey	Turkey
16	PI 109483	T 475	Turkey	Turkey
17	PI 113334	344 [34]	China	East Asia
18	PI 114339	Manchuko Wonder	Japan	East Asia
19	PI 135122	Apple Shape	New Zealand	Others
20	PI 137844	Khiyar	Iran	Central/West Asia
21	PI 137847	Khiyar	Iran	Central/West Asia
22	PI 137848	Khiyar-i-balang	Iran	Central/West Asia
23	PI 137851	5664	Iran	Central/West Asia
24	PI 137857	Khiyar i sabz	Iran	Central/West Asia
25	PI 163216	8307	Pakistan	India/South Asia
26	PI 163217	Khira	Pakistan	India/South Asia
27	PI 163218	Khira	Pakistan	India/South Asia
28	PI 163222	Khira	Pakistan	India/South Asia
29	PI 163223	Kakri	Pakistan	India/South Asia
30	PI 164465	Kakri	India	India/South Asia
31	PI 164670	9095	India	India/South Asia
32	PI 164679	9104	India	India/South Asia
33	PI 164734	9162	India	India/South Asia
34	PI 164743	Velleri	India	India/South Asia
35	PI 165046	Hiyar	Turkey	Turkey
36	PI 167223	Hiyar	Turkey	Turkey
37	PI 167358	Hiyar	Turkey	Turkey
38	PI 169381	Cengerkoy	Turkey	Turkey
39	PI 169389	2689	Turkey	Turkey
40	PI 169391	2861	Turkey	Turkey
41	PI 169393	2965	Turkey	Turkey
42	PI 169395	3379	Turkey	Turkey
43	PI 169396	3023	Turkey	Turkey
44	PI 169397	3573	Turkey	Turkey
45	PI 171605	6826	Turkey	Turkey
46	PI 171607	Sivas	Turkey	Turkey
47	PI 171608	6900	Turkey	Turkey
48	PI 171613	7125	Turkey	Turkey
49	PI 172838	Hiti	Turkey	Turkey
50	PI 172841	7732	Turkey	Turkey
51	PI 173674	7691	Turkey	Turkey
52	PI 173889	Hanzil	India	India/South Asia
53	PI 174166	8273	Turkey	Turkey
54	PI 174167	8288	Turkey	Turkey
55	PI 174172	8394	Turkey	Turkey
56	PI 174173	8424	Turkey	Turkey
57	PI 174177	Malatya	Turkey	Turkey
58	PI 175111	Khira	India	India/South Asia
59	PI 175679	5371	Turkey	Turkey
60	PI 175686	6024	Turkey	Turkey
61	PI 175688	6049	Turkey	Turkey
62	PI 175689	6195	Turkey	Turkey
63	PI 175691	9040	Turkey	Turkey
64	PI 175693	Maras	Turkey	Turkey
65	PI 175695	Ucuk	Turkey	Turkey
66	PI 175697	9720	Turkey	Turkey
67	PI 176519	9198	Turkey	Turkey
68	PI 176523	9440	Turkey	Turkey
69	PI 176525	9539	Turkey	Turkey
70	PI 176950	5672	Turkey	Turkey
71	PI 176953	9199	Turkey	Turkey
72	PI 176954	Kol	Turkey	Turkey
73	PI 177361	Hiyar	Turkey	Turkey
74	PI 178884	Hiyar	Turkey	Turkey
75	PI 178888	9693	Turkey	Turkey
76	PI 179260	Istanbul	Turkey	Turkey
77	PI 179676	Kakri	India	India/South Asia
78	PI 179678	No. 11441	India	India/South Asia
79	PI 181755	9946	Lebanon	Central/West Asia
80	PI 181874	Aleppo 6	Syria	Central/West Asia
81	PI 183056	Kakri	India	India/South Asia
82	PI 183127	Kakri	India	India/South Asia
83	PI 183224	5	Egypt	Africa
84	PI 183677	Hiyar	Turkey	Turkey
85	PI 183967	11621	India	India/South Asia
86	PI 188749	Baladi	Egypt	Africa
87	PI 188807	Pepino	Philippines	India/South Asia
88	PI 192940		China	East Asia
89	PI 197085	11762	India	India/South Asia
90	PI 197086	11758	India	India/South Asia
91	PI 197087	11757	India	India/South Asia
92	PI 197088	11763	India	India/South Asia
93	PI 200815	17	Myanmar	India/South Asia
94	PI 200818	94	Myanmar	India/South Asia
95	PI 204568	203	Turkey	Turkey
96	PI 205995	Muromsche	Sweden	Europe
97	PI 205996	Vasteras Druv OE/45	Sweden	Europe
98	PI 206425	700	Turkey	Turkey
99	PI 209069	OHIO 31	United States	North America
100	PI 211117	Beth Alpha	Israel	Central/West Asia
101	PI 211728	12775	Afghanistan	Central/West Asia
102	PI 211983	10	Iran	Central/West Asia
103	PI 211984	11	Iran	Central/West Asia
104	PI 212233	Kurume Natuhusinari	Japan	East Asia
105	PI 212599	13112	Afghanistan	Central/West Asia
106	PI 212985	Khida	India	India/South Asia
107	PI 214049	Sotikai	India	India/South Asia
108	PI 220171	Khiar	Afghanistan	Central/West Asia
109	PI 220789	Khiar	Afghanistan	Central/West Asia
110	PI 220791	Khiar; Badrang	Afghanistan	Central/West Asia
111	PI 220860	Shogoin No. 1-48	Korea, South	East Asia
112	PI 222243	1423	Iran	Central/West Asia
113	PI 222985	Khiar	Iran	Central/West Asia
114	PI 229808	55-64	Canada	North America
115	PI 246930	Early Cucumber	Afghanistan	Central/West Asia
116	PI 249550	K809	Iran	Central/West Asia
117	PI 249561	Teang-guar	Thailand	India/South Asia
118	PI 249562	Teang-rhan	Thailand	India/South Asia
119	PI 255933	T2	Netherlands	Europe
120	PI 257286	AM087	Spain	Europe
121	PI 257486	Yi sang	China	East Asia
122	PI 257487	Water Cucumber	China	East Asia
123	PI 263079	Nerosimy 40 (Nerosimye 40)	Russian Federation	Europe
124	PI 263080	Tiraspol'sky 234 (Tiraspolski Rannii)	Moldova	Europe
125	PI 264227	Delicatess	France	Europe
126	PI 264666	Landgurken Delikaress	Germany	Europe
127	PI 264667	Landgurken Vorgegirgstrauben	Germany	Europe
128	PI 267742	Hong Kong N.T.	Hong Kong	East Asia
129	PI 267743	Chinese Cucumber	Hong Kong	East Asia
130	PI 267745	Pepino Verde Paulistano	Brazil	Others
131	PI 267746	Selection from PI 164816	India	India/South Asia
132	PI 267935	Tsuda-Sanjaku	Japan	East Asia
133	PI 269480	427	Pakistan	India/South Asia
134	PI 271326	Khira	India	India/South Asia
135	PI 271327	Khira	India	India/South Asia
136	PI 271328	Khira	India	India/South Asia
137	PI 271331	Khira	India	India/South Asia
138	PI 271337	1744	India	India/South Asia
139	PI 274902	Everyday	United Kingdom	Europe
140	PI 275410	Eminent Broei	Netherlands	Europe
141	PI 275411	Lange Groene Broei	Netherlands	Europe
142	PI 277741	Green Spot Super	Netherlands	Europe
143	PI 279463	Chojitsu-ochiai, F1 Hybrid	Japan	East Asia
144	PI 279464	Kaga Aonaga-fushinari	Japan	East Asia
145	PI 279465	Natsu-fushnari	Japan	East Asia
146	PI 279466	Ochiai-fushinari, Strain I	Japan	East Asia
147	PI 279467	Ochiai-fushinari, Strain II	Japan	East Asia
148	PI 279468	Ochiai-Fushinari, Improved Strain II	Japan	East Asia
149	PI 279469	Sagami-hanjiro	Japan	East Asia
150	PI 283899	Bilske Nakladacky	Czech Republic	Europe
151	PI 283902	Znojemske Nakladacky	Czech Republic	Europe
152	PI 284699	FAVOR II	Sweden	Europe
153	PI 285603	Delikates, Spojnia	Poland	Europe
154	PI 285605	Monastyrski, Chodow	Poland	Europe
155	PI 285606	Monastyrski, Freege	Poland	Europe
156	PI 285607	Monastyrski, Ulrich	Poland	Europe
157	PI 285608	Nochowski Szklarniowy	Poland	Europe
158	PI 285610	Warszawski Inspektowy	Poland	Europe
159	PI 288332	223	India	India/South Asia
160	PI 288994	Francia Furtos	Hungary	Europe
161	PI 288996	Kinai Kigyo	Hungary	Europe
162	PI 289698	Richmond Green Apple	Australia	Others
163	PI 292012	Hermaphrodite Cucumber	Israel	Central/West Asia
164	PI 293923		Israel	Central/West Asia
165	PI 296120		Egypt	Africa
166	PI 302443	Taipei No. 2 Hybrid	Taiwan, China	East Asia
167	PI 306179	Avangard 121	Russian Federation	Europe
168	PI 306785	Armour	Canada	North America
169	PI 308915	343	Russian Federation	Europe
170	PI 308916	343	Russian Federation	Europe
171	PI 314425	Nejinske	Georgia	Central/West Asia
172	PI 319216	Balady	Egypt	Africa
173	PI 321006	Fengyuan Green Skin	Taiwan, China	East Asia
174	PI 321007	Improved Green Skin	Taiwan, China	East Asia
175	PI 321009	Nanchi White Spine	Taiwan, China	East Asia
176	PI 321010	Nei Wu	Taiwan, China	East Asia
177	PI 330628	Kshira	Pakistan	India/South Asia
178	PI 339248	Langa	Turkey	Turkey
179	PI 339250	Cengelkoy	Turkey	Turkey
180	PI 342950	Spanberg Pickling	Denmark	Europe
181	PI 342951	Pickling F1 No. 40	Denmark	Europe
182	PI 344434	217	Iran	Central/West Asia
183	PI 344435	230	Iran	Central/West Asia
184	PI 344438	241	Iran	Central/West Asia
185	PI 344439	248	Iran	Central/West Asia
186	PI 344442	Shiraz	Iran	Central/West Asia
187	PI 344444	Mevlankveh	Iran	Central/West Asia
188	PI 344445	Abad Golfaigar	Iran	Central/West Asia
189	PI 351139	Hermaphrodite 61	Former Soviet Union	Europe
190	PI 351140	Hermaphrodite 62	Former Soviet Union	Europe
191	PI 354952	Rhinish Pickling 39/59 Hunderup S. 1964	Denmark	Europe
192	PI 355052	Beit Alpha	Israel	Central/West Asia
193	PI 356809	HP 61	Former Soviet Union	Europe
194	PI 356832	Spotresisting	Netherlands	Europe
195	PI 357830	Dolga crna	Macedonia	Europe
196	PI 357838	Radoviska langa	Macedonia	Europe
197	PI 357839	Crna langa	Macedonia	Europe
198	PI 357840	Krusevska	Macedonia	Europe
199	PI 357848	Vojnicka	Macedonia	Europe
200	PI 357852	Srednoedra	Macedonia	Europe
201	PI 357860	Probistijska	Macedonia	Europe
202	PI 357863	Zelenikovska	Macedonia	Europe
203	PI 357864	Brzak	Macedonia	Europe
204	PI 357867	Bitolska	Macedonia	Europe
205	PI 358813		Malaysia	India/South Asia
206	PI 358814		Malaysia	India/South Asia
207	PI 360939	Kora	Netherlands	Europe
208	PI 368548	Kusa	Macedonia	Europe
209	PI 368552	Sredno dolga	Macedonia	Europe
210	PI 368553	Dolgi langi	Macedonia	Europe
211	PI 368558	Kusa	Macedonia	Europe
212	PI 369717		Poland	Europe
213	PI 370019	Cu 68-01	India	India/South Asia
214	PI 370643	1031	Russian Federation	Europe
215	PI 372905	Femland	Netherlands	Europe
216	PI 379282	Dolga	Macedonia	Europe
217	PI 379285	Kornisoni	Macedonia	Europe
218	PI 385967	Cool and Crisp	Kenya	Africa
219	PI 390238	Aodai	Japan	East Asia
220	PI 390239	Ao Fushinari (A)	Japan	East Asia
221	PI 390240	Ao Fushinari (B)	Japan	East Asia
222	PI 390241	Aonaga Jihai	Japan	East Asia
223	PI 390243	Harigaya	Japan	East Asia
224	PI 390244	Hyuga 2	Japan	East Asia
225	PI 390245	Hyuga 2 Improved	Japan	East Asia
226	PI 390246	Izumiharu (A)	Japan	East Asia
227	PI 390247	Jin	Japan	East Asia
228	PI 390248	Kaga Aonaga Fushinari	Japan	East Asia
229	PI 390252	Mitani	Japan	East Asia
230	PI 390253	Mogami	Japan	East Asia
231	PI 390255	Nisshi Aonaga Fushinari	Japan	East Asia
232	PI 390257	Risshu (B)	Japan	East Asia
233	PI 390258	Sado Risshu	Japan	East Asia
234	PI 390259	Sagami Hanjiro (A)	Japan	East Asia
235	PI 390260	Saitama Ochiai 4	Japan	East Asia
236	PI 390264	Kairyo-Shindome	Japan	East Asia
237	PI 390266	Suyo (B)	Japan	East Asia
238	PI 390267	Tokiwa (B)	Japan	East Asia
239	PI 390268	Too Sanjaku	Japan	East Asia
240	PI 390952	Din-zo-sn	Russian Federation	Europe
241	PI 390953	Kujliukskij	Uzbekistan	Central/West Asia
242	PI 400270	Kyoto Three Feet	Japan	East Asia
243	PI 401732	L 2	Puerto Rico, USA	North America
244	PI 401733	L 27	Puerto Rico, USA	North America
245	PI 401734	PR 39	Puerto Rico, USA	North America
246	PI 406473	Niagara	Netherlands	Europe
247	PI 414159	Lehua No. 1	United States	North America
248	PI 418962	74-18	China	East Asia
249	PI 418963	151	China	East Asia
250	PI 418989	no name	China	East Asia
251	PI 419009	Lin-yang (Bristle)	China	East Asia
252	PI 419017		China	East Asia
253	PI 419182	Shanghai Cucumber	China	East Asia
254	PI 422180	Hyclos Mix	Netherlands	Europe
255	PI 422181	Jedinecna	Czech Republic	Europe
256	PI 422182	Kobus Mix	Netherlands	Europe
257	PI 422184	Nejlepsi ze Vsech	Czech Republic	Europe
258	PI 422191	Plento	Netherlands	Europe
259	PI 426169	UPL-Cu-1	Philippines	India/South Asia
260	PI 426170	UPL-Cu-2	Philippines	India/South Asia
261	PI 432850	896 F1	China	East Asia
262	PI 432855	314 F1	China	East Asia
263	PI 432857	802 F1	China	East Asia
264	PI 432858	759 F1	China	East Asia
265	PI 432863	Ta ho shan chih 262	Japan	East Asia
266	PI 432864	I yu chieh cheng	Japan	East Asia
267	PI 432865	Kuan chi chiao pai hasia chiu No. 1	Japan	East Asia
268	PI 432867	Sui qing	China	East Asia
269	PI 432868	Quan qing	China	East Asia
270	PI 432869	Shanghai	China	East Asia
271	PI 432870	Ye er sau	China	East Asia
272	PI 432873	San dong si gua 22	China	East Asia
273	PI 432874	San dong si gua 52	China	East Asia
274	PI 432875	San dong si gua 101	China	East Asia
275	PI 432876	San dong si gua 12	China	East Asia
276	PI 432877	San dong si gua 507	China	East Asia
277	PI 432878	San dong si gua 127	China	East Asia
278	PI 432879	San dong si gua 802	China	East Asia
279	PI 432880	San dong si gua 5101	China	East Asia
280	PI 432881	San dong si gua 103	China	East Asia
281	PI 432882	San dong si gua	China	East Asia
282	PI 432885	San dong si gua 1210	China	East Asia
283	PI 432886	San dong si gua 7156	China	East Asia
284	PI 432890	Si gua qing 5805	China	East Asia
285	PI 432892	Si gua qing 5896	China	East Asia
286	PI 432893	Si gua qing 8540	China	East Asia
287	PI 432894	Si gua qing 1611	China	East Asia
288	PI 432896	Si 4758	China	East Asia
289	PI 435946	Konkurent	Former Soviet Union	Europe
290	PI 435947	Parad	Former Soviet Union	Europe
291	PI 436608	Tsin san x Yeh 124 F1	China	East Asia
292	PI 436672	Autumn 1	China	East Asia
293	PI 451975	Ottawa 41	Canada	North America
294	PI 458845	Cu 1-1	Russian Federation	Europe
295	PI 458847	Cu 1-3	Russian Federation	Europe
296	PI 458855	Cu 3-3	Russian Federation	Europe
297	PI 464873		China	East Asia
298	PI 466921	M-2	Russian Federation	Europe
299	PI 466922	M-2C	Russian Federation	Europe
300	PI 470254	DB 1	Indonesia	India/South Asia
301	PI 478367	O 52	China	East Asia
302	PI 481612	Kenchu	Bhutan	India/South Asia
303	PI 481614	Gagon	Bhutan	India/South Asia
304	PI 481617	457	Bhutan	India/South Asia
305	PI 482463	TGR 1542	Zimbabwe	Africa
306	PI 482464	TGR 1785	Zimbabwe	Africa
307	PI 483340	H. N. Semiwhite F1	Korea, South	East Asia
308	PI 483342	Sayup	China	East Asia
309	PI 483344	Sunghweon F1	Korea, South	East Asia
310	PI 487424	Jing Xu 1 hao	China	East Asia
311	PI 489752	Jin yan No. 2	China	East Asia
312	PI 489754	Wen Shang	China	East Asia
313	PI 500360	Chibimbi	Zambia	Africa
314	PI 500366	Chibimbi	Zambia	Africa
315	PI 502331	AR 236	Uzbekistan	Central/West Asia
316	PI 507875	2700999	Hungary	Europe
317	PI 508453	Hungnong Semiwhite	Korea, South	East Asia
318	PI 508456	Tender Green	Korea, South	East Asia
319	PI 512639	V-C-89	Spain	Europe
320	PI 525075	Concombre blanc	Mauritius	Africa
321	PI 531313	Kecskemeti Livme	Hungary	Europe
322	PI 532162	Ahsebe	Oman	Central/West Asia
323	PI 532522	Sakata Kurosango	Japan	East Asia
324	PI 534543	OA 292	Syria	Central/West Asia
325	PI 535880	Mikor	Poland	Europe
326	PI 540414	Margilansky 220	Uzbekistan	Central/West Asia
327	PI 561147	Spartan Salad	United States	North America
328	PI 605916	USM 123	India	India/South Asia
329	PI 605924	USM 250	India	India/South Asia
330	PI 605930	USM 265	India	India/South Asia
331	PI 605933	USM 268	India	India/South Asia
332	PI 605938	USM 303	India	India/South Asia
333	PI 605945	USM 309	India	India/South Asia
334	PI 605947	USM 311	India	India/South Asia
335	PI 605948	USM 312	India	India/South Asia
336	PI 605979	USM 357	India	India/South Asia
337	PI 605980	USM 358	India	India/South Asia
338	PI 605981	USM 359	India	India/South Asia
339	PI 605984	USM 407	India	India/South Asia
340	PI 605996	KSM 436	India	India/South Asia
341	PI 605998	KSM 443	India	India/South Asia
342	PI 606011	KSM 486	India	India/South Asia
343	PI 606013	KSM 489	India	India/South Asia
344	PI 606029	KSM 538	India	India/South Asia
345	PI 606044	KSM 608	India	India/South Asia
346	PI 606048	Poinsettee	India	India/South Asia
347	PI 606055	USM 652	India	India/South Asia
348	PI 606065	KSM 598	India	India/South Asia
349	PI 618937	Jin Chun No. 4	China	East Asia
350	PI 618944	Yangzhou Ruhuanggu	China	East Asia
351	Poinsett 76	Poinsett 76	United States	North America
352	SMR 18	Wisconsin SMR 18	United States	North America
353	Vlaspik	Vlaspik	United States	North America
354	Wautoma	Wautoma	United States	North America
355	Armstrong Early Cluster	Armstrong Early Cluster	United States
356	Ashley	Ames 4833	United States
357	Black Diamond	NSL 6567	United States
358	Calypso	NSL 214302	United States
359	Clinton	NSL 182006	United States
360	Crystal Apple	NSL 57124	United States
361	Danish Mustard	NSL 28173	United States
362	Dasher II	Dasher II	United States
363	Extra Early Majestic	NSL 28175	United States
364	Gy14	Gy14	United States
365	Gyn 2	Ames 7736, NSL 209662	United States
366	H19 (Arkansa Littleleaf)		United States
367	Marketmore 76	PI 561148	United States
368	Midget	NSL 28183	United States
369	Minnesota Dwarf	SNSL 5744	United States
370	Model	Ames 4759	United States
371	Mosaic Resistant Slicer	NSL 5745	United States
372	MSU 713-5	NSL 4807	United States
373	MSU 915	NSL 82999	United States
374	NC-25	NC-25	United States
375	NC-74	NC-74	United States
376	Ohio MR17	Ames 7745	United States
377	Palmetto	NSL 5753	United States
378	Palomar	NSL 5754	United States
379	PI 261608	Pepino Medio Largo Verde	Spain
380	PI 418964	794	China
381	Pixie		United States
382	Polaris	NSL 22414	United States
383	Puerta-Rico 10	NSL 5721	United States
384	Puerto Rico 39	NSL5723	United States
385	SC 50	PI 234517	United States
386	Shamrock	NSL 28191	United States
387	Straight 8	NSL 5764	United States
388	Sumter	NSL 182007	United States
389	Tablegreen 66	NSL 73125	United States
390	Tendergreen	Tendergreen	United States
391	TMG-1		Taiwan, China
392	True Lemon	NSL 106620	United States
393	WI 2757	WI 2757	United States
394	WI 5551	WI 5551	United States
395	Yomaki	NSL 106639	United States
